# Supplementary material for: GWAS-by-subtraction reveals new genetic architecture and health implications of type 2 diabetes-independent gestational diabetes mellitus
Source: Genome Med. 2026 May 22;18:105. doi: 10.1186/s13073-026-01674-2 (PMC13371021; doi:10.1186/s13073-026-01674-2)
Supplement: Supplementary file 1 — Additional file 1: Supplementary Tables 1-39 in Excel format. [file 13073_2026_1674_MOESM1_ESM.xlsx]

## Sheet: Supplementary Tables
Table S1: Genome-wide significant lead variants for the T2D independent component of GDM （replication stage）
Table S2:Proxy SNPs for those not present for discovery and replication stage
Table S3: Genome-wide significant lead variants for the T2D independent component of GDM （rg = 0:1）
Table S4: Genome-wide significant lead variants for the T2D independent component of GDM （rg = 0:2）
Table S5: Genome-wide significant lead variants for the T2D dependent component of GDM
Table S6: Pleiotropy of SNPs associated with the T2D independent components of GDM (identified from the GWAS Catalog):
Table S7: Pleiotropy of SNPs associated with the T2D dependent components of GDM (identified from the GWAS Catalog):
Table S8: Genetic correlation between the T2D dependent and T2D independent components of GDM and glycemic traits
Table S9: Detailed characteristics between pregnant women with diabetes mellitus during pregnancy including GDM and pre-pregnancy and common pregnant women:
Table S10: Genetic correlation between the T2D dependent and T2D independent components of GDM and pregnancy outcomes
Table S11: Genetic correlation between the GDM and biomarkers
Table S12: Genetic correlation between the T2D independent components of GDM and biomarkers
Table S13: Genetic correlation between the T2D dependent components of GDM and biomarkers
Table S14: Partition heritability of GDM
Table S15: Partition heritability of the T2D independent components of GDM
Table S16: Partition heritability of the T2D dependent components of GDM
Table S17: Closest genes annotated to lead SNPs for the T2D independent components of GDM
Table S18: Closest genes annotated to lead SNPs for the T2D dependent components of GDM
Table S19: Patyway enrichment analysis for closest genes annotated to the T2D independent components of GDM lead SNPs
Table S20: Patyway enrichment analysis for closest genes annotated to the T2D dependent components of GDM lead SNPs
Table S21: TWAS for GDM
Table S22: TWAS for the T2D independent components of GDM
Table S23: TWAS for the T2D dependent components of GDM
Table S24: PWAS for GDM
Table S25: PWAS for the T2D independent components of GDM
Table S26: PWAS for the T2D dependent components of GDM
Table S27: SMR-eQTL for the T2D independent components of GDM
Table S28: SMR-eQTL for the T2D dependent components of GDM
Table S29: SMR-pQTL for the T2D independent components of GDM
Table S30: SMR-pQTL for the T2D dependent components of GDM
Table S31: MWAS for GDM
Table S32: MWAS for the T2D independent components of GDM
Table S33: MWAS for the T2D dependent components of GDM
Table S34: MR for GDM
Table S35: MR for the T2D independent components of GDM
Table S36: MR for the T2D dependent components of GDM
Table S37: MR for GDM
Table S38: MR for the T2D independent components of GDM
Table S39: MR for the T2D dependent components of GDM

## Sheet: Table S1
Table S1: Genome-wide significant independent SNPs for the T2D independent component of GDM （replication stage）
A	GenomicLocus	uniqID	chr	pos	MAF	A1	A2	BETA	SE	P
rs10466351	4	11:92697981:C:T	11	92697981	0.39662	C	T	-0.775013	0.0415129864558224	8.82021012806627e-78
rs10830963	4	11:92708710:C:G	11	92708710	0.28827	C	G	-1.00226	0.0413667775206332	1.11237348449341e-129
rs10830964	4	11:92719681:C:T	11	92719681	0.147117	C	T	0.374225325664191	0.0546939256775608	7.80005677025009e-12
rs11020107	4	11:92667730:C:G	11	92667730	0.363817	G	C	-0.528152	0.0416496669712205	7.55400434032064e-37
rs11020131	4	11:92713376:A:G	11	92713376	0.0198807	G	A	-0.768861	0.0902281478683828	1.5777640778541e-17
rs11020316	4	11:93146805:C:T	11	93146805	0.289264	T	C	-0.279816	0.0448481663473928	4.39877804544915e-10
rs112432204	4	11:92708092:C:T	11	92708092	0.026839	T	C	-0.911617	0.110557588534088	1.64287463990828e-16
rs11601056	4	11:93229161:C:T	11	93229161	0.197813	C	T	0.364490317264042	0.0569290159702554	1.52812804760951e-10
rs117945855	4	11:93275919:C:G	11	93275919	0.0884692	C	G	0.432164306723292	0.0742550550457196	5.88481662607021e-09
rs11825153	4	11:93024857:C:T	11	93024857	0.0815109	T	C	-0.417632	0.0680561231155837	8.43165838721067e-10
rs12222793	4	11:92667047:A:G	11	92667047	0.473161	A	G	-0.376192	0.0414561017839156	1.14239364578512e-19
rs12270363	4	11:92751333:G:T	11	92751333	0.475149	T	G	-0.249213	0.041807282745231	2.5070784209322e-09
rs12807184	4	11:93267900:C:T	11	93267900	0.173956	T	C	0.371564148960618	0.0578996222519856	1.38635299159885e-10
rs13177227	2	5:95517458:C:T	5	95517458	0.208748	C	T	0.308765418171676	0.0516111768646869	2.19697918694522e-09
rs1447348	4	11:92676473:C:G	11	92676473	0.064612	C	G	-0.505719	0.0745453402871201	1.16861483956842e-11
rs1477368	2	5:95669450:A:G	5	95669450	0.410537	A	G	0.258720859945333	0.0452505999196337	1.08094876869924e-08
rs147817664	2	5:95702549:A:G	5	95702549	0.102386	A	G	0.43683201208035	0.0690106918391444	2.45291713546611e-10
rs154452	2	5:95209557:A:G	5	95209557	0.228628	A	G	-0.302923	0.0497765603283857	1.16010795723675e-09
rs1562444	4	11:92715849:A:G	11	92715849	0.470179	G	A	-0.621551	0.041965926707204	1.24640641272386e-49
rs17085428	2	5:95388015:A:G	5	95388015	0.282306	G	A	0.295588511023964	0.0470599900623278	3.36185460184214e-10
rs17552417	4	11:93068163:C:T	11	93068163	0.100398	T	C	0.4074827063161	0.0720477397799777	1.55183466422576e-08
rs180937498	5	11:94644754:G:T	11	94644754	0.0238569	T	G	-0.636778	0.112774095814371	1.63758622388095e-08
rs2608279	4	11:93221721:A:G	11	93221721	0.317097	A	G	0.272096819614893	0.0467347393829141	5.80942054892161e-09
rs271035	4	11:92731478:A:T	11	92731478	0.403579	A	T	-0.236352	0.0429919048313227	3.85004682044344e-08
rs271046	4	11:92727874:C:T	11	92727874	0.324056	C	T	-0.441987	0.043201653597121	1.44343734259972e-24
rs41276259	2	5:95227061:G:T	5	95227061	0.0715706	G	T	0.463950842618246	0.0731410164760275	2.24986091813964e-10
rs4526739	4	11:92665020:C:T	11	92665020	0.357853	T	C	-0.315585	0.0427051485704603	1.46978566181199e-13
rs4601728	4	11:92705158:A:G	11	92705158	0.0934394	A	G	0.487032282760194	0.0865294855174963	1.81770430439515e-08
rs58289264	3	11:92018445:A:G	11	92018445	0.321074	A	G	0.27522505300855	0.0464625468451157	3.14989236106263e-09
rs590082	4	11:92801531:A:C	11	92801531	0.429423	C	A	0.268106190987667	0.0418063984770947	1.4264416254198e-10
rs61919163	4	11:93071705:A:G	11	93071705	0.0666004	G	A	-0.395841	0.0712674660129814	2.78722257196341e-08
rs6483251	4	11:93267937:A:G	11	93267937	0.173956	A	G	-0.406361	0.0604224970586351	1.75192682630467e-11
rs6556896	2	5:95334670:A:G	5	95334670	0.279324	G	A	0.269397621989092	0.0439994153195889	9.19712964040464e-10
rs7112766	4	11:92672021:G:T	11	92672021	0.33002	G	T	-0.700425	0.0420216044649721	2.23162735786927e-62
rs7123869	4	11:92669890:C:T	11	92669890	0.0228628	T	C	-0.945384	0.136690033831541	4.6370945735729e-12
rs72966526	4	11:92712544:C:T	11	92712544	0.0586481	T	C	0.689334956188499	0.120875493539394	1.17819811743624e-08
rs75642173	4	11:93078814:C:T	11	93078814	0.106362	T	C	-0.364795	0.0628138984346149	6.33929262543698e-09
rs76239650	2	5:95358224:A:C	5	95358224	0.10338	C	A	0.399411411583837	0.0661953305493169	1.60117908049833e-09
rs7722200	2	5:95717440:C:T	5	95717440	0.2833	T	C	0.374986458028953	0.0452928402175508	1.24052071974017e-16
rs780094	1	2:27741237:C:T	2	27741237	0.410537	T	C	-0.266043	0.0438006827214994	1.24797760996843e-09
rs78265553	4	11:92732391:A:G	11	92732391	0.0308151	G	A	-0.728766	0.102352825621045	1.07824122900919e-12
rs79354397	4	11:92708961:C:T	11	92708961	0.0427435	T	C	-0.696598	0.0965687033261304	5.45318218872193e-13

## Sheet: Table S2
Table S:.Proxy SNPs for those not present for discovery and replication stage
Lead variants	Proxy SNPs	Preplication	R2
rs1015014	rs35483544	0.0465455	0.0359
rs10831057	rs2605629	9.74753e-10	0.7031
rs112569024	rs11980808	0.0422261	0.238
rs113150876	rs6849337	0.00940051	0.0755
rs113777162	rs6927413	0.0258387	0.3192
rs113977410	rs116616667	0.00854628	0.1157
rs114417557	rs17065005	0.0231268	0.9739
rs11578147	rs12049250	0.0363497	0.0806
rs12795282	rs55900611	0.0252262	0.9539
rs13167145	rs10066966	0.047065	0.5311
rs142242199	rs71352075	0.0492964	0.0723
rs147247861	rs61070673	0.0147743	0.0328
rs148124765	rs61655717	0.0488334	0.4222
rs150807747	rs62397833	0.0381318	0.0137
rs17400671	rs6506597	0.0169256	0.0124
rs183495841	rs117253827	0.0031227	0.0131
rs199746255	rs183085938	0.0349248	0.0557
rs2089304	rs113613805	0.0129769	0.0398
rs2405819	rs112282842	0.0497836	0.0753
rs28691250	rs114406656	0.0307544	0.0325
rs35153269	rs147733561	0.0205926	0.1101
rs36049512	rs6078244	0.0150024	0.0171
rs367810486	rs111447118	0.0338322	0.0293
rs375336641	rs76680415	0.00132895	0.0109
rs376750538	rs62038208	0.045155	0.1518
rs4639974	rs61942833	0.00789536	0.6923
rs4863928	rs71618583	0.0479548	0.012
rs55726352	rs35138812	0.0443584	0.0885
rs56043976	rs857679	0.0443639	0.554
rs58470262	rs116628256	0.0401733	0.0466
rs61870173	rs57013911	0.0356573	0.0412
rs62381642	rs10062876	0.0375495	0.0289
rs66619306	rs72761418	0.0453922	0.0416
rs67907831	rs10216669	0.00986222	0.8026
rs7047201	rs10978426	0.00750966	0.0166
rs71208329	rs35836988	0.0111605	0.5669
rs72843707	rs62077779	0.00810428	0.0215
rs74584198	rs150656129	0.00865322	0.0352
rs75211051	rs7763054	0.0407062	0.0287
rs77055503	rs2624171	0.0337408	0.0241
rs77515437	rs9369719	0.0429725	0.0752
rs77695435	rs35378041	0.045171	0.0285
rs80067804	rs113613805	0.0129769	0.0135
rs371504276	rs115455339	0.00695554	0.0141
rs11190875	rs112152096	0.0427935	0.0159
rs636696	rs2904429	0.910318	0.3074
rs5020059	rs12048286	0.720752	0.0361
rs6698457	rs79751956	0.956844	0.0923
rs4285019	rs13073884	0.401466	0.0289

## Sheet: Table S3
Table S3: Genome-wide significant lead variants for the T2D independent component of GDM （rg = 0.1）
GenomicLocus	uniqID	rsID	chr	pos	p	nIndSigSNPs	IndSigSNPs
1	1:46741639:A:T	rs6698457	1	46741639	8.44482736795e-17	1	rs6698457
2	1:95243022:A:G	rs11578147	1	95243022	3.13138958798e-30	1	rs11578147
3	1:121478853:G:T	rs113464816	1	121478853	5.9078154711e-299	1	rs113464816
4	1:155507544:A:T	rs5020059	1	155507544	1.82878290426e-12	1	rs5020059
5	1:158593909:C:G	rs56043976	1	158593909	1.08485196632e-08	1	rs56043976
6	1:226826772:C:T	rs113977410	1	226826772	8.77829448179e-59	1	rs113977410
7	2:27741237:C:T	rs780094	2	27741237	9.10872811398e-11	1	rs780094
8	2:108085738:A:T	rs199746255	2	108085738	3.24531740082e-10	1	rs199746255
9	2:151915828:C:T	rs71208329	2	151915828	3.48634090384e-29	1	rs71208329
9	2:152143842:C:T	rs58470262	2	152143842	7.79654908598e-20	1	rs58470262
10	3:110166875:C:T	rs4285019	3	110166875	4.25790039452e-38	1	rs4285019
11	4:35607479:C:T	rs367810486	4	35607479	2.1356682748e-28	1	rs367810486
12	4:105244753:A:G	rs375336641	4	105244753	9.24673251704e-166	1	rs375336641
13	4:128947455:A:C	rs28691250	4	128947455	2.58694474468e-31	1	rs28691250
14	4:135997446:A:C	rs4863928	4	135997446	7.59989059935e-111	1	rs4863928
15	4:160202839:A:G	rs113150876	4	160202839	1.09215063462e-27	1	rs113150876
16	5:86304226:A:C	rs77055503	5	86304226	1.35330533188e-45	1	rs77055503
17	5:95211426:C:T	rs154453	5	95211426	6.7144740128e-09	3	rs154453;rs6556896;rs58666663
17	5:95711140:G:T	rs13167145	5	95711140	7.18553272038e-11	2	rs13167145;rs6556914
17	5:95719294:C:T	rs9285019	5	95719294	1.30678390259e-26	9	rs9285019;rs6556896;rs58666663;rs10062096;rs13177227;rs6556914;rs271913;rs147817664;rs7448554
18	5:170799941:C:G	rs62381642	5	170799941	2.59335315067e-36	1	rs62381642
19	5:177267016:A:G	rs150807747	5	177267016	4.13958813697e-53	1	rs150807747
20	6:38690353:G:T	rs113777162	6	38690353	2.52501239894e-67	1	rs113777162
21	6:47662280:A:C	rs77515437	6	47662280	1.82182921863e-105	1	rs77515437
22	6:57309137:C:T	rs74584198	6	57309137	1.25937353132e-43	1	rs74584198
23	6:127668660:A:T	rs75211051	6	127668660	9.74793421367e-32	1	rs75211051
24	7:148740846:G:T	rs55726352	7	148740846	1.003510236e-14	1	rs55726352
25	7:157944883:A:T	rs112569024	7	157944883	1.09046397292e-09	1	rs112569024
26	8:2747064:A:T	rs2405819	8	2747064	5.62510278474e-26	1	rs2405819
27	8:3471259:A:C	rs67907831	8	3471259	1.46687755257e-27	1	rs67907831
28	8:41509259:A:G	rs12549902	8	41509259	5.58674054289e-09	1	rs12549902
29	8:103743138:C:G	rs147247861	8	103743138	3.90075935686e-119	1	rs147247861
30	9:108307717:C:T	rs7047201	9	108307717	7.52060553558e-35	1	rs7047201
31	10:91823836:A:C	rs61870173	10	91823836	4.8118325615e-38	1	rs61870173
32	10:102999459:A:G	rs11190875	10	102999459	1.39532888715e-20	1	rs11190875
33	11:25443086:C:T	rs12795282	11	25443086	1.36698790184e-22	1	rs12795282
34	11:48435748:G:T	rs636696	11	48435748	1.99387124419e-14	1	rs636696
35	11:92032930:C:T	rs2845871	11	92032930	4.41871059318e-09	1	rs2845871
35	11:92089311:C:T	rs78020513	11	92089311	3.06495885608e-08	1	rs78020513
36	11:92665020:C:T	rs4526739	11	92665020	8.90820308188e-13	1	rs4526739
36	11:92668132:C:G	rs66715133	11	92668132	3.27079466169e-11	2	rs66715133;rs12222793
36	11:92676440:C:G	rs1447349	11	92676440	3.81016089069e-11	1	rs1447349
36	11:92705307:C:T	rs12804291	11	92705307	2.38404278348e-08	1	rs12804291
36	11:92708092:C:T	rs112432204	11	92708092	2.28300328144e-14	1	rs112432204
36	11:92708710:C:G	rs10830963	11	92708710	4.42604618558e-140	8	rs10830963;rs79354397;rs3781638;rs271046;rs12222793;rs11020107;rs7112766;rs10466351
36	11:92712544:C:T	rs72966526	11	92712544	4.62890341015e-08	1	rs72966526
36	11:92713376:A:G	rs11020131	11	92713376	9.1172347182e-20	1	rs11020131
36	11:92719681:C:T	rs10830964	11	92719681	1.05035653963e-17	2	rs10830964;rs3781638
36	11:92732391:A:G	rs78265553	11	92732391	2.55918720875e-12	2	rs78265553;rs79354397
36	11:92737847:A:G	rs146228963	11	92737847	1.74097805855e-09	1	rs146228963
36	11:92751333:G:T	rs12270363	11	92751333	3.26480579787e-10	2	rs12270363;rs590082
36	11:93064637:A:G	rs150205522	11	93064637	7.33741152512e-11	5	rs150205522;rs17552473;rs149806552;rs145005344;rs138598212
36	11:93071705:A:G	rs61919163	11	93071705	1.38098195764e-10	4	rs61919163;rs11020280;rs11824203;rs11825787
36	11:93078814:C:T	rs75642173	11	93078814	4.20665692673e-08	2	rs75642173;rs11020280
36	11:93267564:A:C	rs10831057	11	93267564	1.76065452201e-12	5	rs10831057;rs12807184;rs117945855;rs1975820;rs2100552
37	12:48851067:G:T	rs4639974	12	48851067	1.30635401581e-10	1	rs4639974
38	13:76326228:A:C	rs114417557	13	76326228	3.52367558452e-47	1	rs114417557
39	14:103412652:A:G	rs35153269	14	103412652	1.10569886438e-35	1	rs35153269
40	15:84657647:A:T	rs148124765	15	84657647	1.97279219891e-09	1	rs148124765
41	15:97521162:C:G	rs66619306	15	97521162	7.38583001266e-32	1	rs66619306
42	16:29284832:C:G	rs376750538	16	29284832	2.27825010502e-09	1	rs376750538
43	16:32457793:C:T	rs2089304	16	32457793	1.18250684932e-284	3	rs2089304;rs28847749;rs2911220
43	16:32526341:C:T	rs80067804	16	32526341	3.34582115955e-43	1	rs80067804
44	17:59901157:A:C	rs72843707	17	59901157	3.23255469356e-122	1	rs72843707
45	17:77969351:A:G	rs183495841	17	77969351	4.09382909493e-17	1	rs183495841
46	18:14679099:A:T	rs142242199	18	14679099	4.67666977765e-20	1	rs142242199
47	18:18512213:C:G	rs77695435	18	18512213	2.69445087312e-16	1	rs77695435
48	20:11602755:C:T	rs36049512	20	11602755	1.19688038839e-265	1	rs36049512
49	20:48356146:C:T	rs10154014	20	48356146	2.99195568683e-34	1	rs10154014
50	20:50154647:G:T	rs12625547	20	50154647	1.62833623232e-08	2	rs12625547;rs6021276
51	23:19284369:A:T	rs150951117	23	19284369	1.66150191838e-08	1	rs150951117
52	23:41361878:A:T	rs201687633	23	41361878	4.53045237377e-10	1	rs201687633
53	23:65051527:A:G	rs113344597	23	65051527	6.77532887701e-49	1	rs113344597
54	23:67383302:A:G	rs55848039	23	67383302	4.99859226638e-21	1	rs55848039
55	23:81965382:G:T	rs5969702	23	81965382	1.49420926589e-36	1	rs5969702

## Sheet: Table S4
Table S4: Genome-wide significant lead variants for the T2D independent component of GDM （rg = 0.2）
GenomicLocus	uniqID	rsID	chr	pos	p	nIndSigSNPs	IndSigSNPs
1	1:46741639:A:T	rs6698457	1	46741639	3.52679861887e-15	1	rs6698457
2	1:95243022:A:G	rs11578147	1	95243022	1.32558388941e-27	1	rs11578147
3	1:121478853:G:T	rs113464816	1	121478853	7.08028950972e-272	1	rs113464816
4	1:155507544:A:T	rs5020059	1	155507544	1.7522288978e-11	1	rs5020059
5	1:158593909:C:G	rs56043976	1	158593909	4.03466349172e-08	1	rs56043976
6	1:226826772:C:T	rs113977410	1	226826772	1.66986288122e-54	1	rs113977410
7	2:27741237:C:T	rs780094	2	27741237	1.82358405637e-11	2	rs780094;rs1919128
8	2:108085738:A:T	rs199746255	2	108085738	1.43965830402e-09	1	rs199746255
9	2:151915828:C:T	rs71208329	2	151915828	1.33875413706e-27	1	rs71208329
9	2:152143842:C:T	rs58470262	2	152143842	2.76007351778e-18	1	rs58470262
10	3:110166875:C:T	rs4285019	3	110166875	1.31577562355e-34	1	rs4285019
11	4:35607479:C:T	rs367810486	4	35607479	4.02296206204e-26	1	rs367810486
12	4:105244753:A:G	rs375336641	4	105244753	2.1024329079e-150	1	rs375336641
13	4:128947455:A:C	rs28691250	4	128947455	4.55575804055e-30	1	rs28691250
14	4:135997446:A:C	rs4863928	4	135997446	9.78555659442e-101	1	rs4863928
15	4:160202839:A:G	rs113150876	4	160202839	2.43719254312e-26	1	rs113150876
16	5:86304226:A:C	rs77055503	5	86304226	1.84917851615e-41	1	rs77055503
17	5:95211426:C:T	rs154453	5	95211426	3.55487873032e-09	3	rs154453;rs6556896;rs58666663
17	5:95711140:G:T	rs13167145	5	95711140	4.32869441288e-11	2	rs13167145;rs6556914
17	5:95719294:C:T	rs9285019	5	95719294	3.3820607028e-27	9	rs9285019;rs6556896;rs58666663;rs10062096;rs13177227;rs6556914;rs271913;rs147817664;rs7448554
18	5:170799941:C:G	rs62381642	5	170799941	5.2678367189e-33	1	rs62381642
19	5:177267016:A:G	rs150807747	5	177267016	2.53167975568e-47	1	rs150807747
20	6:38690353:G:T	rs113777162	6	38690353	1.32246220458e-61	1	rs113777162
21	6:47662280:A:C	rs77515437	6	47662280	1.15773566967e-103	1	rs77515437
22	6:57309137:C:T	rs74584198	6	57309137	2.25049583253e-41	1	rs74584198
23	6:127668660:A:T	rs75211051	6	127668660	2.64525813716e-29	1	rs75211051
24	7:148740846:G:T	rs55726352	7	148740846	1.37726057281e-13	1	rs55726352
25	7:157944883:A:T	rs112569024	7	157944883	6.41578594725e-09	1	rs112569024
26	8:2747064:A:T	rs2405819	8	2747064	1.28270591237e-25	1	rs2405819
27	8:3471259:A:C	rs67907831	8	3471259	1.57296861663e-25	1	rs67907831
28	8:41509259:A:G	rs12549902	8	41509259	2.39631014586e-08	1	rs12549902
29	8:103743138:C:G	rs147247861	8	103743138	4.79356326373e-107	1	rs147247861
30	9:108307717:C:T	rs7047201	9	108307717	4.15974693788e-32	1	rs7047201
31	10:91823836:A:C	rs61870173	10	91823836	7.76584703305e-36	1	rs61870173
32	10:102999459:A:G	rs11190875	10	102999459	2.4554190105e-19	1	rs11190875
33	11:25443086:C:T	rs12795282	11	25443086	7.49984412381e-21	1	rs12795282
34	11:48435748:G:T	rs636696	11	48435748	2.04564072192e-19	1	rs636696
35	11:92032930:C:T	rs2845871	11	92032930	4.06648541732e-09	1	rs2845871
35	11:92089311:C:T	rs78020513	11	92089311	2.38306858598e-08	2	rs78020513;rs117195181
36	11:92665020:C:T	rs4526739	11	92665020	2.01496106931e-13	1	rs4526739
36	11:92668132:C:G	rs66715133	11	92668132	1.77452234955e-11	2	rs66715133;rs12222793
36	11:92669890:C:T	rs7123869	11	92669890	4.93358789154e-08	1	rs7123869
36	11:92676440:C:G	rs1447349	11	92676440	8.3425642056e-12	1	rs1447349
36	11:92705307:C:T	rs12804291	11	92705307	1.51681755991e-08	1	rs12804291
36	11:92708092:C:T	rs112432204	11	92708092	4.80411781931e-15	1	rs112432204
36	11:92708710:C:G	rs10830963	11	92708710	3.33663475874e-147	8	rs10830963;rs79354397;rs3781638;rs271046;rs12222793;rs11020107;rs7112766;rs10466351
36	11:92712544:C:T	rs72966526	11	92712544	2.83060998133e-08	1	rs72966526
36	11:92713376:A:G	rs11020131	11	92713376	1.51538725004e-20	1	rs11020131
36	11:92719681:C:T	rs10830964	11	92719681	2.12562618063e-18	2	rs10830964;rs3781638
36	11:92732391:A:G	rs78265553	11	92732391	6.52373677025e-13	2	rs78265553;rs79354397
36	11:92737847:A:G	rs146228963	11	92737847	1.2451102223e-09	1	rs146228963
36	11:92751333:G:T	rs12270363	11	92751333	1.26952905753e-10	3	rs12270363;rs590082;rs1508616
36	11:93064637:A:G	rs150205522	11	93064637	3.41044342848e-11	5	rs150205522;rs17552473;rs149806552;rs145005344;rs138598212
36	11:93071705:A:G	rs61919163	11	93071705	6.24572830262e-11	4	rs61919163;rs11020280;rs11824203;rs11825787
36	11:93078814:C:T	rs75642173	11	93078814	2.02834733035e-08	2	rs75642173;rs11020280
36	11:93267564:A:C	rs10831057	11	93267564	4.79054423779e-13	6	rs10831057;rs12807184;rs117945855;rs17552417;rs1975820;rs2608279
37	12:48851067:G:T	rs4639974	12	48851067	7.43964375548e-10	1	rs4639974
38	12:97843018:A:T	rs10860207	12	97843018	3.47265485907e-08	1	rs10860207
39	13:76326228:A:C	rs114417557	13	76326228	5.0731838635e-45	1	rs114417557
40	14:103412652:A:G	rs35153269	14	103412652	6.19325645518e-33	1	rs35153269
41	15:84657647:A:T	rs148124765	15	84657647	4.54884865745e-09	1	rs148124765
42	15:97521162:C:G	rs66619306	15	97521162	7.91313544548e-29	1	rs66619306
43	16:29284832:C:G	rs376750538	16	29284832	2.31875655217e-10	1	rs376750538
44	16:32457793:C:T	rs2089304	16	32457793	2.61780178585e-289	3	rs2089304;rs28847749;rs2911220
44	16:32526341:C:T	rs80067804	16	32526341	2.07086426903e-39	1	rs80067804
45	17:59901157:A:C	rs72843707	17	59901157	6.61758579709e-113	1	rs72843707
46	17:77969351:A:G	rs183495841	17	77969351	1.78795335851e-16	1	rs183495841
47	18:14679099:A:T	rs142242199	18	14679099	1.54344109775e-18	1	rs142242199
48	18:18512213:C:G	rs77695435	18	18512213	6.07498544448e-15	1	rs77695435
49	20:11602755:C:T	rs36049512	20	11602755	2.7833840565e-247	1	rs36049512
50	20:48356146:C:T	rs10154014	20	48356146	2.23381575373e-31	1	rs10154014
51	20:50155386:C:T	rs6021276	20	50155386	2.25794219818e-08	2	rs6021276;rs12625547
52	23:19284369:A:T	rs150951117	23	19284369	1.0137189055e-08	1	rs150951117
53	23:41361878:A:T	rs201687633	23	41361878	1.84460175183e-09	1	rs201687633
54	23:65051527:A:G	rs113344597	23	65051527	2.4713962454e-45	1	rs113344597
55	23:67383302:A:G	rs55848039	23	67383302	9.37553761948e-21	1	rs55848039
56	23:81965382:G:T	rs5969702	23	81965382	5.07980192422e-34	1	rs5969702

## Sheet: Table S5
Table S5: Genome-wide significant lead variants for the T2D dependent component of GDM
SNP	No	GenomicLocus	uniqID	chr	pos	MAF	A1	A2	BETA	SE	Pval_Estimate
rs10116366	107	65	9:71880197:A:C	9	71880197	0.39662	C	A	-0.696938	0.0358975	5.79905e-84
rs10184004	23	13	2:165508389:C:T	2	165508389	0.44334	C	T	0.0840552	0.00991611	2.3182e-17
rs1032500	30	16	3:23240658:C:T	3	23240658	0.310139	C	T	-0.0729857	0.0108196	1.52276e-11
rs10408179	263	132	19:46157004:C:T	19	46157004	0.45328	T	C	0.0778876	0.00953692	3.16268e-16
rs1046317	41	25	4:6304242:C:T	4	6304242	0.312127	T	C	-0.0883622	0.0097835	1.68934e-19
rs10466811	204	90	12:27959201:A:G	12	27959201	0.348907	G	A	0.0749465	0.011277	3.01241e-11
rs10504042	94	58	8:41515993:A:G	8	41515993	0.441352	G	A	-0.0785692	0.00951924	1.5353e-16
rs10743152	158	79	11:2195981:C:T	11	2195981	0.351889	T	C	0.0851233	0.00996844	1.35058e-17
rs10762290	118	72	10:71148290:A:G	10	71148290	0.338966	G	A	0.0543323	0.00977553	2.72897e-08
rs10762310	123	72	10:71507625:A:C	10	71507625	0.462227	A	C	-0.0582431	0.00964396	1.54749e-09
rs10774202	189	87	12:4277447:A:G	12	4277447	0.398608	A	G	-0.0730016	0.00980684	9.77153e-14
rs10787478	154	77	10:114899446:G:T	10	114899446	0.316103	T	G	-0.0766571	0.0108453	1.56925e-12
rs10806931	68	40	6:21086440:A:G	6	21086440	0.156064	A	G	-0.0778756	0.0117053	2.87177e-11
rs10811662	103	64	9:22134253:A:G	9	22134253	0.167992	G	A	0.156034	0.0137667	8.88737e-30
rs10823256	116	72	10:70518714:A:C	10	70518714	0.22167	C	A	-0.06123	0.0103079	2.84847e-09
rs10830963	183	84	11:92708710:C:G	11	92708710	0.28827	C	G	-0.142139	0.00982629	2.0117e-47
rs10849893	216	94	12:121938185:C:G	12	121938185	0.413519	C	G	0.0630709	0.010505	1.92654e-09
rs10882099	127	74	10:94460650:C:T	10	94460650	0.425447	T	C	0.0903326	0.00948046	1.59886e-21
rs10885123	129	76	10:113048321:C:T	10	113048321	0.120278	C	T	0.0783508	0.0140938	2.70948e-08
rs10885397	134	77	10:114711883:A:G	10	114711883	0.142147	G	A	0.07787	0.0142337	4.47982e-08
rs108961	165	79	11:2757985:C:T	11	2757985	0.449304	C	T	-0.0666671	0.0105094	2.24459e-10
rs10946388	61	40	6:20528058:A:G	6	20528058	0.310139	A	G	0.0652156	0.0108429	1.80323e-09
rs10974438	100	63	9:4291928:A:C	9	4291928	0.383698	A	C	-0.0540897	0.00978319	3.22359e-08
rs11024363	171	79	11:2879647:A:G	11	2879647	0.149105	G	A	0.0768621	0.0117889	7.03559e-11
rs11024437	172	79	11:2908656:A:G	11	2908656	0.0884692	G	A	0.0754027	0.0137995	4.65137e-08
rs11057418	218	96	12:124508976:C:G	12	124508976	0.17495	G	C	-0.0643359	0.0109098	3.70016e-09
rs11063029	190	87	12:4301301:C:T	12	4301301	0.0616302	C	T	-0.100692	0.0162315	5.52254e-10
rs11063044	191	87	12:4328148:C:T	12	4328148	0.136183	C	T	0.124612	0.0148691	5.26768e-17
rs11189038	128	75	10:98974765:A:T	10	98974765	0.367793	A	T	0.0618797	0.00960902	1.19668e-10
rs11196183	137	77	10:114750264:A:G	10	114750264	0.146123	G	A	0.117418	0.0118161	2.87056e-23
rs11196224	150	77	10:114855397:C:T	10	114855397	0.284294	C	T	-0.0617022	0.0112641	4.30741e-08
rs112108223	188	87	12:4271088:A:G	12	4271088	0.0139165	G	A	0.451076	0.0353042	2.20906e-37
rs112184900	176	79	11:3206218:A:G	11	3206218	0.0119284	G	A	0.16972	0.0256646	3.76619e-11
rs112200864	244	115	16:75166849:A:G	16	75166849	0.0457256	G	A	0.120193	0.0189712	2.36522e-10
rs112412537	22	12	2:60586793:A:G	2	60586793	0.0506958	G	A	-0.109299	0.0199301	4.1557e-08
rs11257655	113	70	10:12307894:C:T	10	12307894	0.22664	C	T	-0.107227	0.0107019	1.25164e-23
rs113464816	6	4	1:121478853:G:T	1	121478853	0.424453	G	T	-0.566369	0.045264	6.37319e-36
rs113777162	71	41	6:38690353:G:T	6	38690353	0.280318	G	T	-0.417984	0.0759681	3.75302e-08
rs114322470	136	77	10:114736670:G:T	10	114736670	0.0258449	T	G	0.319091	0.0327966	2.25935e-22
rs114558169	15	11	2:58006076:C:T	2	58006076	0.026839	C	T	0.129275	0.0213583	1.42444e-09
rs115246607	54	37	5:102461890:C:T	5	102461890	0.0387674	T	C	-0.133921	0.0200019	2.1508e-11
rs11558471	97	61	8:118185733:A:G	8	118185733	0.291252	A	G	0.108992	0.00980908	1.105e-28
rs116253130	14	11	2:57875809:A:G	2	57875809	0.0119284	G	A	0.113487	0.0195724	6.69974e-09
rs11631200	233	107	15:67916400:A:G	15	67916400	0.479125	G	A	-0.0583462	0.00951872	8.80886e-10
rs116369954	144	77	10:114793572:C:T	10	114793572	0.0377734	T	C	-0.338079	0.0330646	1.53554e-24
rs11642255	240	112	16:52207469:C:T	16	52207469	0.0318091	C	T	0.123553	0.0223747	3.3519e-08
rs116574424	59	40	6:20456927:G:T	6	20456927	0.0427435	T	G	-0.110306	0.018947	5.82107e-09
rs11675100	19	12	2:60084018:A:G	2	60084018	0.178926	G	A	0.0662445	0.0113906	6.03826e-09
rs116859590	138	77	10:114752410:C:T	10	114752410	0.0308151	C	T	-0.312167	0.046656	2.21916e-11
rs11695516	25	14	2:226908004:A:G	2	226908004	0.255467	G	A	-0.0628903	0.0110515	1.26568e-08
rs11716713	37	22	3:185515610:C:G	3	185515610	0.304175	G	C	-0.119688	0.0101942	7.86655e-32
rs11717195	33	18	3:123082398:C:T	3	123082398	0.173956	T	C	0.104645	0.0125649	8.1962e-17
rs117281184	214	94	12:121482036:A:G	12	121482036	0.0129225	G	A	-0.13481	0.0246128	4.32069e-08
rs117616862	210	94	12:121122839:C:T	12	121122839	0.0119284	T	C	-0.303553	0.0417737	3.68641e-13
rs11814823	131	77	10:114593614:A:T	10	114593614	0.228628	A	T	-0.0696876	0.0112813	6.52226e-10
rs1182436	93	57	7:157027753:C:T	7	157027753	0.183897	T	C	-0.0923194	0.0134989	7.97344e-12
rs11830234	205	91	12:66246797:A:G	12	66246797	0.0367793	A	G	-0.251009	0.031133	7.47536e-16
rs11899863	13	10	2:43618819:C:T	2	43618819	0.0795229	C	T	0.189214	0.0226019	5.68427e-17
rs12057776	4	3	1:120262152:C:T	1	120262152	0.303181	C	T	-0.0587	0.010677	3.846e-08
rs12245680	146	77	10:114820191:C:T	10	114820191	0.110338	T	C	-0.194905	0.0172462	1.29186e-29
rs12259231	148	77	10:114840745:C:G	10	114840745	0.192843	C	G	0.103795	0.0110453	5.6018e-21
rs12299509	196	87	12:4406281:A:G	12	4406281	0.455268	A	G	-0.0708994	0.00962667	1.77281e-13
rs12440156	237	109	15:90420673:A:G	15	90420673	0.261431	G	A	0.0696698	0.0109096	1.70148e-10
rs12480654	270	135	20:42907146:C:G	20	42907146	0.215706	C	G	-0.0668677	0.0107124	4.31731e-10
rs12507026	43	26	4:45181334:A:T	4	45181334	0.419483	A	T	-0.0777688	0.009511	2.91673e-16
rs12546365	95	59	8:95911477:C:T	8	95911477	0.470179	T	C	0.0548395	0.00946469	6.86843e-09
rs12595158	231	106	15:62316035:C:T	15	62316035	0.026839	C	T	0.0966712	0.0158038	9.53833e-10
rs1260326	11	9	2:27730940:C:T	2	27730940	0.410537	T	C	-0.066503	0.00998116	2.68555e-11
rs12713390	17	11	2:59194234:A:G	2	59194234	0.245527	G	A	0.0614429	0.0107566	1.11586e-08
rs12769661	121	72	10:71335802:A:G	10	71335802	0.265408	G	A	0.0622199	0.0106807	5.69523e-09
rs12816929	203	89	12:21870169:C:T	12	21870169	0.252485	T	C	0.0547909	0.0100131	4.45236e-08
rs12909665	234	108	15:77236574:C:G	15	77236574	0.49006	G	C	-0.0528935	0.00949126	2.5059e-08
rs12910825	238	110	15:91511260:A:G	15	91511260	0.380716	A	G	-0.0609096	0.00979002	4.92124e-10
rs13002767	20	12	2:60285450:A:T	2	60285450	0.256461	T	A	-0.0601395	0.010931	3.76105e-08
rs13032835	24	13	2:165748563:A:T	2	165748563	0.475149	T	A	0.0629119	0.00949003	3.37355e-11
rs1303722	81	51	7:44219074:C:T	7	44219074	0.45825	T	C	-0.0730397	0.00953519	1.85909e-14
rs13038394	266	135	20:42358894:A:G	20	42358894	0.0805169	G	A	-0.103037	0.0157634	6.2993e-11
rs13040461	267	135	20:42485564:A:T	20	42485564	0.0218688	A	T	-0.181004	0.0273207	3.46893e-11
rs13055101	279	139	22:30637884:A:G	22	30637884	0.05666	A	G	-0.116805	0.0177401	4.57121e-11
rs13094957	31	16	3:23457080:C:T	3	23457080	0.22167	T	C	0.0925366	0.0103091	2.80326e-19
rs137986049	149	77	10:114842024:C:G	10	114842024	0.0129225	C	G	0.135714	0.0222773	1.11501e-09
rs138299770	201	88	12:5111733:C:G	12	5111733	0.0119284	C	G	0.172041	0.0288081	2.34399e-09
rs138309674	215	94	12:121589720:G:T	12	121589720	0.0228628	G	T	0.132094	0.0214116	6.85944e-10
rs138961293	202	88	12:5178772:A:T	12	5178772	0.0119284	A	T	0.186797	0.0321251	6.075e-09
rs139722172	89	54	7:102410477:C:G	7	102410477	0.195825	C	G	0.0937741	0.0123057	2.52939e-14
rs140499267	220	97	13:33586422:C:T	13	33586422	0.0159046	T	C	0.123608	0.0216383	1.11335e-08
rs140820620	143	77	10:114787948:A:G	10	114787948	0.0198807	G	A	-0.307676	0.0480969	1.58469e-10
rs140908036	141	77	10:114770644:A:G	10	114770644	0.0168986	G	A	-0.343399	0.0495194	4.07236e-12
rs141453010	114	71	10:67569493:G:T	10	67569493	0.0129225	T	G	-0.1063	0.0182179	5.38241e-09
rs1415293	8	6	1:219730006:A:T	1	219730006	0.309145	A	T	0.0578448	0.0101952	1.39724e-08
rs1429935	256	125	18:21086216:A:C	18	21086216	0.454274	A	C	0.0606314	0.00949844	1.73313e-10
rs1447349	182	84	11:92676440:C:G	11	92676440	0.064612	C	G	-0.0965739	0.0165217	5.05741e-09
rs145656540	277	137	20:57966338:G:T	20	57966338	0.0258449	G	T	0.127754	0.0216154	3.41463e-09
rs146036114	130	77	10:114580561:A:G	10	114580561	0.0328032	G	A	0.139365	0.0199644	2.93794e-12
rs147247861	96	60	8:103743138:C:G	8	103743138	0.479125	G	C	-0.626711	0.0535846	1.34028e-31
rs147424447	242	113	16:53964230:G:T	16	53964230	0.0178926	G	T	-0.203578	0.0363305	2.10057e-08
rs147530811	217	95	12:123817477:A:C	12	123817477	0.0188867	C	A	-0.152904	0.027101	1.6809e-08
rs148989610	156	78	11:1023824:A:G	11	1023824	0.0109344	G	A	-0.164805	0.0298532	3.38028e-08
rs149081549	155	77	10:114901799:C:T	10	114901799	0.0178926	T	C	-0.227584	0.0351723	9.76582e-11
rs149692182	139	77	10:114752674:C:T	10	114752674	0.0149105	C	T	-0.339722	0.0383198	7.61942e-19
rs150759863	274	135	20:43115743:A:G	20	43115743	0.0616302	A	G	-0.101136	0.0182191	2.83926e-08
rs150807747	55	38	5:177267016:A:G	5	177267016	0.480119	A	G	-0.577011	0.0664557	3.86673e-18
rs1513272	80	50	7:28200097:C:T	7	28200097	0.498012	C	T	0.0808351	0.00953989	2.3838e-17
rs1592499	208	93	12:97852758:A:C	12	97852758	0.0596421	A	C	0.101745	0.0178941	1.30065e-08
rs1596972	91	55	7:130453382:A:G	7	130453382	0.468191	A	G	-0.0642238	0.00953939	1.66794e-11
rs17030668	12	10	2:43541412:A:G	2	43541412	0.0874751	A	G	-0.0846322	0.0138507	9.94433e-10
rs17036160	28	15	3:12329783:C:T	3	12329783	0.119284	C	T	0.129319	0.0127381	3.24067e-24
rs17685538	145	77	10:114797471:C:G	10	114797471	0.101392	C	G	0.0767039	0.0134837	1.28056e-08
rs17772814	99	62	8:128711742:A:G	8	128711742	0.0715706	G	A	0.093213	0.0161752	8.27818e-09
rs1796337	207	92	12:71540086:C:T	12	71540086	0.477137	T	C	0.0553297	0.00948865	5.5048e-09
rs1800574	211	94	12:121416864:C:T	12	121416864	0.027833	C	T	-0.174317	0.0227959	2.05995e-14
rs180726800	142	77	10:114784926:C:T	10	114784926	0.0178926	C	T	-0.254062	0.0266153	1.35183e-21
rs182788819	122	72	10:71449878:C:T	10	71449878	0.0139165	C	T	-0.154825	0.0243768	2.13476e-10
rs1885283	133	77	10:114648499:A:C	10	114648499	0.150099	C	A	-0.135559	0.0150347	1.944e-19
rs189966089	153	77	10:114886341:C:T	10	114886341	0.0218688	C	T	0.134807	0.0227712	3.218e-09
rs1909586	34	19	3:124687767:G:T	3	124687767	0.380716	G	T	-0.0549262	0.00972237	1.60944e-08
rs201015265	48	31	4:112359036:A:T	4	112359036	0.112326	A	T	-0.95621	0.0482581	2.23272e-87
rs2065501	105	64	9:22140224:A:C	9	22140224	0.316103	A	C	0.0719014	0.00977451	1.89484e-13
rs2071118	174	79	11:2972439:C:T	11	2972439	0.0298211	C	T	0.126224	0.0194645	8.88267e-11
rs2124558	184	85	11:93213735:C:T	11	93213735	0.316103	T	C	0.0634009	0.0106135	2.32051e-09
rs2237895	168	79	11:2857194:A:C	11	2857194	0.419483	A	C	-0.0758145	0.0095536	2.09307e-15
rs2237897	169	79	11:2858546:C:T	11	2858546	0.0467197	C	T	0.251755	0.0180731	4.17384e-44
rs2237900	170	79	11:2867432:A:G	11	2867432	0.122266	G	A	0.078263	0.0134678	6.20536e-09
rs2268570	82	51	7:44226090:C:G	7	44226090	0.403579	C	G	0.0752479	0.00950211	2.39285e-15
rs2283167	160	79	11:2580063:A:G	11	2580063	0.181909	G	A	0.0659012	0.0110404	2.38571e-09
rs231914	164	79	11:2749376:C:T	11	2749376	0.414513	C	T	-0.0675511	0.00948437	1.06101e-12
rs234872	167	79	11:2806329:C:T	11	2806329	0.489066	T	C	-0.0550544	0.00961966	1.04593e-08
rs2395272	124	72	10:71640255:A:G	10	71640255	0.164016	G	A	-0.0653558	0.0116339	1.93509e-08
rs2411884	163	79	11:2735534:C:G	11	2735534	0.27336	C	G	-0.0841701	0.0102457	2.11824e-16
rs243018	21	12	2:60586707:C:G	2	60586707	0.44831	C	G	-0.0541801	0.00955202	1.41053e-08
rs2446490	69	40	6:21135128:C:T	6	21135128	0.303181	T	C	-0.0598015	0.0106112	1.74349e-08
rs2608930	75	45	6:131836034:C:T	6	131836034	0.180915	T	C	-0.0657439	0.0111347	3.53858e-09
rs2682907	236	108	15:77883802:A:G	15	77883802	0.39662	G	A	0.0751729	0.00966244	7.25789e-15
rs2708105	213	94	12:121478370:A:G	12	121478370	0.294235	G	A	-0.0606695	0.00986362	7.70731e-10
rs2792022	126	74	10:93740429:C:T	10	93740429	0.277336	T	C	0.0591213	0.00972876	1.22482e-09
rs2793829	5	3	1:120461253:C:T	1	120461253	0.110338	C	T	-0.0894645	0.0136892	6.34467e-11
rs2794224	225	101	13:81255688:C:T	13	81255688	0.260437	C	T	-0.0613075	0.0105877	7.01905e-09
rs28479795	227	103	14:79943606:C:T	14	79943606	0.208748	C	T	-0.0648458	0.0110092	3.8583e-09
rs28553330	230	106	15:62291191:C:T	15	62291191	0.026839	T	C	0.113709	0.0201639	1.70834e-08
rs28567725	241	113	16:53826028:C:T	16	53826028	0.423459	T	C	-0.153304	0.00957974	1.21844e-57
rs28624681	111	69	9:139237902:C:T	9	139237902	0.232604	T	C	-0.0975697	0.0104898	1.38633e-20
rs290494	152	77	10:114885871:G:T	10	114885871	0.208748	G	T	-0.0585796	0.00958706	9.94583e-10
rs2925979	246	116	16:81534790:C:T	16	81534790	0.28827	T	C	0.0707503	0.0101091	2.58369e-12
rs2972147	26	14	2:227099854:C:T	2	227099854	0.374751	T	C	-0.0988329	0.00988793	1.59785e-23
rs3033134	243	114	16:55163397:A:G	16	55163397	0.471173	G	A	-0.203895	0.0359644	1.43336e-08
rs3102348	247	117	16:89374410:A:C	16	89374410	0.260437	A	C	-0.0557596	0.00987985	1.66365e-08
rs3103310	29	15	3:12473045:A:G	3	12473045	0.215706	A	G	-0.0863905	0.0126415	8.26324e-12
rs3217893	195	87	12:4403876:C:T	12	4403876	0.0974155	C	T	0.126951	0.0162636	5.91115e-15
rs340882	7	5	1:214145731:C:G	1	214145731	0.424453	C	G	-0.0605744	0.00951588	1.94513e-10
rs348330	9	7	1:229672955:A:G	1	229672955	0.357853	G	A	0.0607732	0.00991151	8.70149e-10
rs34855922	151	77	10:114871594:A:G	10	114871594	0.27833	A	G	0.059549	0.00998969	2.50631e-09
rs34940152	108	66	9:81947623:A:G	9	81947623	0.0656064	A	G	0.0793748	0.0144571	4.01053e-08
rs35196956	83	52	7:45460437:C:T	7	45460437	0.0347913	T	C	0.165024	0.0258431	1.70705e-10
rs35444204	73	43	6:57290485:C:T	6	57290485	0.496024	T	C	-0.918148	0.0364989	1.23117e-139
rs35889184	161	79	11:2692506:A:G	11	2692506	0.0347913	A	G	-0.150062	0.0266699	1.83764e-08
rs36049512	264	133	20:11602755:C:T	20	11602755	0.184891	T	C	-0.410923	0.065428	3.37425e-10
rs371847667	51	34	5:31042970:C:T	5	31042970	0.214712	T	C	-0.631624	0.04547	7.18374e-44
rs3741212	157	79	11:2161858:A:G	11	2161858	0.319085	A	G	0.0636633	0.0106219	2.05238e-09
rs375336641	47	30	4:105244753:A:G	4	105244753	0.142147	G	A	-0.757602	0.0676232	3.92898e-29
rs3763432	84	53	7:72974869:C:T	7	72974869	0.402584	C	T	0.0537777	0.00952138	1.62229e-08
rs387955	44	27	4:85314016:C:T	4	85314016	0.013917	C	T	-0.131363	0.0210992	4.78652e-10
rs3887925	38	23	3:186665645:C:T	3	186665645	0.454274	C	T	-0.0657319	0.00952611	5.19331e-12
rs4134950	60	40	6:20484729:C:T	6	20484729	0.0427435	C	T	-0.106405	0.0160187	3.08205e-11
rs4273712	74	44	6:126964510:A:G	6	126964510	0.280318	A	G	-0.0634482	0.0106086	2.22019e-09
rs4285019	32	17	3:110166875:C:T	3	110166875	0.115308	C	T	-0.655339	0.110981	3.52765e-09
rs445084	173	79	11:2908754:A:G	11	2908754	0.316103	A	G	-0.0592422	0.0101283	4.93924e-09
rs4477562	223	99	13:54104968:C:T	13	54104968	0.110338	C	T	-0.0768322	0.0135863	1.55723e-08
rs45551238	276	137	20:57607363:C:T	20	57607363	0.0159046	C	T	0.215373	0.0229133	5.48302e-21
rs4711750	72	42	6:43757082:A:T	6	43757082	0.479125	T	A	-0.0630136	0.00953835	3.93932e-11
rs4729853	88	54	7:102354008:A:C	7	102354008	0.181909	C	A	0.0663375	0.0117346	1.57532e-08
rs4804833	260	129	19:7970635:A:G	19	7970635	0.402584	A	G	0.056697	0.00975363	6.13936e-09
rs483082	262	131	19:45416178:G:T	19	45416178	0.218688	G	T	0.092696	0.0113246	2.71539e-16
rs4862423	50	33	4:185726548:C:T	4	185726548	0.394632	C	T	-0.0589074	0.0097665	1.62363e-09
rs4863928	49	32	4:135997446:A:C	4	135997446	0.267396	C	A	-0.541532	0.0640108	2.67351e-17
rs4880106	112	69	9:139501325:A:G	9	139501325	0.382704	G	A	0.0551696	0.00994028	2.85497e-08
rs488321	219	97	13:33554405:C:T	13	33554405	0.163022	T	C	0.105142	0.0161808	8.14037e-11
rs4918791	147	77	10:114830306:A:G	10	114830306	0.37674	G	A	0.103648	0.00968677	1.01787e-26
rs4968896	254	123	17:66142716:G:T	17	66142716	0.44831	T	G	-0.0589786	0.00950972	5.57768e-10
rs4990414	115	71	10:68442048:A:G	10	68442048	0.176938	A	G	-0.0788648	0.011903	3.45789e-11
rs520313	221	97	13:33686575:A:G	13	33686575	0.223658	A	G	0.0626858	0.0100634	4.69177e-10
rs5215	177	80	11:17408630:C:T	11	17408630	0.352883	C	T	0.084656	0.00946782	3.8414e-19
rs5398	36	21	3:170715830:A:G	3	170715830	0.290258	G	A	0.0677833	0.0107777	3.19102e-10
rs545572	132	77	10:114597109:A:G	10	114597109	0.333996	G	A	0.0571726	0.00967969	3.49551e-09
rs55703708	248	118	16:89948444:C:T	16	89948444	0.148111	C	T	0.0604429	0.0107953	2.15611e-08
rs56348580	212	94	12:121432117:C:G	12	121432117	0.303181	G	C	0.106756	0.0106098	8.13011e-24
rs56790858	18	11	2:59292974:A:C	2	59292974	0.389662	C	A	0.0561942	0.00964347	5.63722e-09
rs57307671	87	54	7:102086605:A:T	7	102086605	0.110338	A	T	-0.0932612	0.0121978	2.07785e-14
rs57898296	224	100	13:80712469:C:G	13	80712469	0.290258	C	G	-0.079834	0.00984187	4.99317e-16
rs598747	27	15	3:12112010:A:G	3	12112010	0.136183	G	A	0.0946352	0.0145845	8.65586e-11
rs6017271	268	135	20:42765043:C:T	20	42765043	0.0497018	C	T	-0.15112	0.0227737	3.22951e-11
rs6073386	269	135	20:42888082:A:G	20	42888082	0.0228628	A	G	-0.198412	0.0244831	5.31625e-16
rs6103716	271	135	20:42999630:A:C	20	42999630	0.359841	A	C	-0.0751949	0.00977557	1.44714e-14
rs6122889	275	136	20:48833223:A:T	20	48833223	0.468191	T	A	0.0558099	0.00951519	4.48188e-09
rs6130615	273	135	20:43059437:C:T	20	43059437	0.117296	C	T	-0.100679	0.0164097	8.49849e-10
rs6142129	265	134	20:32819871:A:G	20	32819871	0.348907	A	G	0.0562391	0.0101711	3.21518e-08
rs61881137	179	82	11:69006733:C:T	11	69006733	0.084493	C	T	0.0771436	0.0139376	3.11363e-08
rs61909581	199	87	12:4602138:G:T	12	4602138	0.0735586	G	T	0.126354	0.0191277	3.95416e-11
rs61945910	209	94	12:121024119:C:T	12	121024119	0.0685885	C	T	0.142101	0.0251039	1.50921e-08
rs62448618	79	49	7:15052211:A:T	7	15052211	0.470179	T	A	-0.0701193	0.00963304	3.3619e-13
rs62482416	90	54	7:103030228:A:C	7	103030228	0.0884692	C	A	-0.0986614	0.0140487	2.17414e-12
rs632057	77	47	6:139834012:G:T	6	139834012	0.385686	T	G	0.052989	0.00957076	3.0848e-08
rs636696	178	81	11:48435748:G:T	11	48435748	0.411531	T	G	1.08681	0.0386177	2.94236e-174
rs663015	181	83	11:72499035:C:T	11	72499035	0.282306	T	C	-0.0666439	0.0106776	4.33532e-10
rs66619306	239	111	15:97521162:C:G	15	97521162	0.300199	G	C	-0.478421	0.083093	8.529e-09
rs66922415	259	128	18:57848651:A:G	18	57848651	0.239563	A	G	-0.0669603	0.0121235	3.32921e-08
rs6777684	39	24	3:187741842:A:G	3	187741842	0.394632	A	G	-0.0550905	0.00974613	1.58081e-08
rs67916282	2	2	1:39602755:A:T	1	39602755	0.200795	T	A	-0.0794469	0.0120501	4.30833e-11
rs6878122	52	35	5:76427311:A:G	5	76427311	0.328032	G	A	0.0802884	0.0112176	8.22645e-13
rs6918311	76	46	6:137287702:A:G	6	137287702	0.481113	A	G	0.0530284	0.00949062	2.30422e-08
rs6931514	62	40	6:20703952:A:G	6	20703952	0.279324	A	G	-0.15681	0.00998714	1.4845e-55
rs7018475	104	64	9:22137685:G:T	9	22137685	0.269384	T	G	-0.121283	0.0104838	5.94393e-31
rs7021934	109	67	9:84307734:A:T	9	84307734	0.353877	A	T	-0.0631131	0.00977079	1.05142e-10
rs703972	125	73	10:80952826:C:G	10	80952826	0.45328	G	C	0.0601961	0.00947603	2.11903e-10
rs708154	159	79	11:2396666:C:T	11	2396666	0.146123	T	C	-0.0651532	0.0103224	2.75729e-10
rs7103496	162	79	11:2729937:C:T	11	2729937	0.0805169	C	T	0.0704062	0.0120515	5.15468e-09
rs7109575	180	83	11:72463435:A:G	11	72463435	0.152087	G	A	0.119532	0.0112541	2.37447e-26
rs7120183	186	86	11:128234772:C:T	11	128234772	0.260437	T	C	0.0570067	0.010022	1.28423e-08
rs7140574	226	102	14:69751282:A:G	14	69751282	0.355865	G	A	-0.0529532	0.00955982	3.03964e-08
rs71518423	3	2	1:39708416:A:G	1	39708416	0.0546720000000001	A	G	0.0668308	0.0109491	1.03592e-09
rs7163757	232	106	15:62391608:C:T	15	62391608	0.415507	C	T	0.0527891	0.00954196	3.16045e-08
rs720785	135	77	10:114721568:C:G	10	114721568	0.263419	G	C	-0.063495	0.0115659	4.02291e-08
rs7226371	255	124	18:1850771:A:G	18	1850771	0.149105	A	G	-0.0724432	0.0124557	6.02503e-09
rs72646661	106	64	9:22196387:C:T	9	22196387	0.0337972	T	C	-0.113456	0.0190779	2.73183e-09
rs72802358	245	115	16:75243657:C:G	16	75243657	0.122266	G	C	0.156283	0.0163483	1.18207e-21
rs72812178	117	72	10:70981553:G:T	10	70981553	0.0775348	G	T	-0.104294	0.0135447	1.36089e-14
rs72813935	16	11	2:58712420:C:T	2	58712420	0.0337972	T	C	0.109223	0.0191956	1.27025e-08
rs72832303	63	40	6:20718780:A:G	6	20718780	0.0168986	A	G	-0.138085	0.0249617	3.16865e-08
rs72834304	66	40	6:20913389:C:T	6	20913389	0.214712	C	T	-0.110779	0.014604	3.31139e-14
rs72926954	257	126	18:53070168:C:T	18	53070168	0.0675944	C	T	-0.0961051	0.0157	9.27857e-10
rs73040004	193	87	12:4362909:C:T	12	4362909	0.201789	T	C	-0.0878945	0.0113201	8.20034e-15
rs7313515	200	87	12:4672857:C:G	12	4672857	0.267396	G	C	-0.0619924	0.0113405	4.5917e-08
rs73347525	228	104	14:101255172:A:G	14	101255172	0.186879	A	G	0.0702128	0.0116098	1.46924e-09
rs7375679	46	29	4:103839157:A:G	4	103839157	0.489066	A	G	0.0572702	0.00952567	1.83023e-09
rs739753	251	121	17:36044277:A:T	17	36044277	0.189861	T	A	-0.0774396	0.0112141	5.00042e-12
rs7402884	235	108	15:77381959:A:G	15	77381959	0.116302	A	G	-0.0750126	0.0136613	3.99924e-08
rs74565893	166	79	11:2786095:C:T	11	2786095	0.0159046	C	T	0.181717	0.0208104	2.50155e-18
rs74715904	42	26	4:45178081:A:G	4	45178081	0.0785288	A	G	-0.0721759	0.0132305	4.88956e-08
rs74887893	1	1	1:12849046:A:C	1	12849046	0.491054	C	A	-0.485656	0.0406088	5.7997e-33
rs7501939	252	121	17:36101156:C:T	17	36101156	0.393638	T	C	0.0733185	0.0103432	1.35501e-12
rs75206662	98	61	8:118260923:C:T	8	118260923	0.0596421	T	C	0.0982432	0.0165212	2.7395e-09
rs75291436	198	87	12:4580240:A:G	12	4580240	0.0188867	A	G	0.163454	0.024571	2.8855e-11
rs754038	120	72	10:71300334:A:C	10	71300334	0.365805	A	C	-0.0541096	0.0095299	1.36375e-08
rs75533498	187	87	12:4123456:G:T	12	4123456	0.120278	G	T	0.116237	0.015851	2.24814e-13
rs7563362	10	8	2:620297:A:G	2	620297	0.146123	A	G	-0.0861278	0.0135755	2.23351e-10
rs76011118	102	64	9:22133773:A:G	9	22133773	0.0318091	G	A	-0.168459	0.0254311	3.49259e-11
rs7661876	45	28	4:96145196:G:T	4	96145196	0.395626	T	G	-0.0557609	0.00948727	4.16657e-09
rs76895963	194	87	12:4384844:G:T	12	4384844	0.0238569	T	G	0.656402	0.0319072	4.86854e-94
rs77055503	53	36	5:86304226:A:C	5	86304226	0.0765408	A	C	-0.720042	0.123454	5.46097e-09
rs77177481	175	79	11:3126814:G:T	11	3126814	0.0417495	G	T	0.109728	0.0190576	8.52667e-09
rs77206987	40	25	4:6258836:A:T	4	6258836	0.474155	A	T	-0.05512	0.00961094	9.74391e-09
rs7738382	65	40	6:20746236:A:C	6	20746236	0.259443	C	A	0.0701822	0.0104781	2.11294e-11
rs7744943	64	40	6:20736943:C:G	6	20736943	0.158052	G	C	-0.0683363	0.0112524	1.2551e-09
rs77684028	119	72	10:71222337:C:T	10	71222337	0.0188867	C	T	-0.101269	0.0175736	8.28596e-09
rs77735929	272	135	20:43050676:A:T	20	43050676	0.026839	T	A	-0.198462	0.0229271	4.87581e-18
rs7788808	92	56	7:150536681:C:T	7	150536681	0.235586	T	C	-0.0652324	0.01105	3.56122e-09
rs78470967	197	87	12:4521511:A:T	12	4521511	0.028827	T	A	0.261173	0.0254084	8.76329e-25
rs7903146	140	77	10:114758349:C:T	10	114758349	0.317097	C	T	-0.337075	0.0115118	1.81505e-188
rs79356898	86	54	7:101959831:A:G	7	101959831	0.0119284	G	A	-0.127613	0.020555	5.35328e-10
rs79400013	229	105	15:52533066:A:G	15	52533066	0.0139165	G	A	0.201719	0.0361747	2.45739e-08
rs7948345	185	86	11:128044804:C:G	11	128044804	0.176938	C	G	0.0779803	0.0133668	5.41602e-09
rs7968682	206	91	12:66371880:G:T	12	66371880	0.447316	G	T	-0.063731	0.00949097	1.88181e-11
rs7980398	192	87	12:4340363:A:T	12	4340363	0.166004	T	A	0.0964772	0.0136651	1.66363e-12
rs8071043	249	119	17:3988451:C:T	17	3988451	0.33002	T	C	-0.0802416	0.0102323	4.43598e-15
rs8100204	261	130	19:19393714:A:G	19	19393714	0.120278	G	A	-0.0929418	0.0129835	8.15921e-13
rs8133469	278	138	21:14442367:A:G	21	14442367	0.440358	A	G	-0.430899	0.039308	5.81219e-28
rs8176645	110	68	9:136149098:A:T	9	136149098	0.39662	T	A	-0.0758131	0.00949654	1.42548e-15
rs888110	250	120	17:7511760:A:T	17	7511760	0.33996	A	T	0.0607536	0.0102963	3.6233e-09
rs9295498	70	40	6:21160685:C:T	6	21160685	0.496024	T	C	0.0575094	0.00953584	1.63076e-09
rs9350315	67	40	6:21055717:C:G	6	21055717	0.332008	G	C	0.0780951	0.010455	8.04233e-14
rs9371672	78	48	6:153422140:C:G	6	153422140	0.299205	C	G	-0.05688	0.0100232	1.38829e-08
rs9379083	56	39	6:7221443:A:G	6	7221443	0.2167	G	A	0.0606677	0.0105584	9.14347e-09
rs9379084	57	39	6:7231843:A:G	6	7231843	0.132207	G	A	0.118557	0.0152538	7.71031e-15
rs944801	101	64	9:22051670:C:G	9	22051670	0.420477	G	C	-0.0762578	0.00960899	2.08656e-15
rs9505086	58	39	6:7232186:C:T	6	7232186	0.39662	T	C	-0.0779259	0.0095628	3.67371e-16
rs963740	222	98	13:51096095:A:T	13	51096095	0.272366	A	T	0.0791839	0.0116778	1.19596e-11
rs9801171	85	54	7:101662635:A:G	7	101662635	0.119284	G	A	-0.0714959	0.0126314	1.51223e-08
rs9855524	35	20	3:131537034:A:T	3	131537034	0.272366	A	T	-0.0584808	0.0106619	4.13368e-08
rs9916472	253	122	17:47109998:C:T	17	47109998	0.28827	C	T	0.0596022	0.0103006	7.19576e-09
rs9949796	258	127	18:56876842:C:T	18	56876842	0.171968	T	C	0.0628387	0.0110424	1.26548e-08

## Sheet: Table S6
Table S6: Pleiotropy of SNPs associated with the T2D independent components of GDM (identified from the GWAS Catalog).
GenomicLocus	IndSigSNP	chr	bp	snp	PMID	Date	Link	Study	Trait	Category	InitialN	Region	MappedGene
17	rs10062096	5	95428684	rs7734985	23382691	2013-01-31	www.ncbi.nlm.nih.gov/pubmed/23382691	Loci associated with N-glycosylation of human immunoglobulin G show pleiotropy with autoimmune diseases and haematological cancers.	IgG glycosylation	Inflammation/Infection	2,247 European ancestry individuals	5q15	MIR583HG
17	rs10062096	5	95486940	rs4869266	23382691	2013-01-31	www.ncbi.nlm.nih.gov/pubmed/23382691	Loci associated with N-glycosylation of human immunoglobulin G show pleiotropy with autoimmune diseases and haematological cancers.	IgG glycosylation	Inflammation/Infection	2,247 European ancestry individuals	5q15	MIR583HG
36	rs10466351	11	92697981	rs10466351	27005778	2016-03-23	www.ncbi.nlm.nih.gov/pubmed/27005778	Genome-wide study for circulating metabolites identifies 62 loci and reveals novel systemic effects of LPA.	Glucose levels	Blood glucose	24,679 European ancestry individuals	11q14.3	SNRPGP16 - MTNR1B
36	rs10466351	11	92698427	rs10830962	22399527	2012-03-07	www.ncbi.nlm.nih.gov/pubmed/22399527	Genome-wide screen for metabolic syndrome susceptibility Loci reveals strong lipid gene contribution but no evidence for common genetic basis for clustering of metabolic syndrome traits.	Metabolic syndrome	Metabolic syndrome	2,637 European ancestry cases, 7,927 European ancestry controls	11q14.3	SNRPGP16 - MTNR1B
36	rs10830963	11	92708710	rs10830963	24699409	2014-04-03	www.ncbi.nlm.nih.gov/pubmed/24699409	A central role for GRB10 in regulation of islet function in man.	Corrected insulin response	Blood glucose	up to 4,961 European individuals, up to 411 Old Order Amish (founder/genetic isolate) individuals	11q14.3	MTNR1B
36	rs10830963	11	92708710	rs10830963	24699409	2014-04-03	www.ncbi.nlm.nih.gov/pubmed/24699409	A central role for GRB10 in regulation of islet function in man.	Corrected insulin response adjusted for insulin sensitivity index	Blood glucose	up to 4,565 European individuals, up to 413 Old Order Amish (founder/genetic isolate) individuals	11q14.3	MTNR1B
36	rs10830963	11	92708710	rs10830963	20081858	2010-01-17	www.ncbi.nlm.nih.gov/pubmed/20081858	New genetic loci implicated in fasting glucose homeostasis and their impact on type 2 diabetes risk.	Fasting blood glucose	Blood glucose	46,186 European ancestry individuals	11q14.3	MTNR1B
36	rs10830963	11	92708710	rs10830963	25631608	2015-01-29	www.ncbi.nlm.nih.gov/pubmed/25631608	Low-frequency and rare exome chip variants associate with fasting glucose and type 2 diabetes susceptibility.	Fasting blood glucose	Blood glucose	50,900 European ancestry non-diabetic individuals, 9,664 African American non-diabetic individuals	11q14.3	MTNR1B
36	rs10830963	11	92708710	rs10830963	25631608	2015-01-29	www.ncbi.nlm.nih.gov/pubmed/25631608	Low-frequency and rare exome chip variants associate with fasting glucose and type 2 diabetes susceptibility.	Fasting blood glucose	Blood glucose	50,900 European ancestry non-diabetic individuals, 9,664 African American non-diabetic individuals	11q14.3	MTNR1B
36	rs10830963	11	92708710	rs10830963	22581228	2012-05-13	www.ncbi.nlm.nih.gov/pubmed/22581228	A genome-wide approach accounting for body mass index identifies genetic variants influencing fasting glycemic traits and insulin resistance.	Fasting blood glucose	Blood glucose	Up to 58,074 European ancestry individuals	11q14.3	MTNR1B
36	rs10830963	11	92708710	rs10830963	22581228	2012-05-13	www.ncbi.nlm.nih.gov/pubmed/22581228	A genome-wide approach accounting for body mass index identifies genetic variants influencing fasting glycemic traits and insulin resistance.	Fasting blood glucose (BMI interaction)	Blood glucose	Up to 58,074 European ancestry individuals	11q14.3	MTNR1B
36	rs10830963	11	92708710	rs10830963	33402679	2021-01-05	www.ncbi.nlm.nih.gov/pubmed/33402679	Sex-dimorphic genetic effects and novel loci for fasting glucose and insulin variability.	Fasting glucose	Blood glucose	151,188 European ancestry individuals	11q14.3	MTNR1B
36	rs10830963	11	92708710	rs10830963	34059833	2021-05-31	www.ncbi.nlm.nih.gov/pubmed/34059833	The trans-ancestral genomic architecture of glycemic traits.	Fasting glucose	Blood glucose	200,622 European ancestry individuals	11q14.3	MTNR1B
36	rs10830963	11	92708710	rs10830963	33402679	2021-01-05	www.ncbi.nlm.nih.gov/pubmed/33402679	Sex-dimorphic genetic effects and novel loci for fasting glucose and insulin variability.	Fasting glucose	Blood glucose	67,506 European ancestry men	11q14.3	MTNR1B
36	rs10830963	11	92708710	rs10830963	33402679	2021-01-05	www.ncbi.nlm.nih.gov/pubmed/33402679	Sex-dimorphic genetic effects and novel loci for fasting glucose and insulin variability.	Fasting glucose	Blood glucose	73,089 European ancestry women	11q14.3	MTNR1B
36	rs10830963	11	92708710	rs10830963	34951656	2021-12-24	www.ncbi.nlm.nih.gov/pubmed/34951656	Multi-ethnic GWAS and fine-mapping of glycaemic traits identify novel loci in the PAGE Study.	Fasting glucose adjusted for BMI	Blood glucose	19,745 European ancestry individuals	11q14.3	MTNR1B
36	rs10830963	11	92708710	rs10830963	22508271	2012-04-16	www.ncbi.nlm.nih.gov/pubmed/22508271	Fasting glucose GWAS candidate region analysis across ethnic groups in the Multiethnic Study of Atherosclerosis (MESA).	Fasting plasma glucose	Blood glucose	2,349 European ancestry individuals, 664 Chinese ancestry individuals, 1,366 African American individuals, 1,171 Hispanic individuals	11q14.3	MTNR1B
36	rs10830963	11	92708710	rs10830963	19060907	2008-12-01	www.ncbi.nlm.nih.gov/pubmed/19060907	Variants in MTNR1B influence fasting glucose levels.	Fasting plasma glucose	Blood glucose	35,812 European ancestry individuals	11q14.3	MTNR1B
36	rs10830963	11	92708710	rs10830963	35347128	2022-03-28	www.ncbi.nlm.nih.gov/pubmed/35347128	Genome-wide association studies of metabolites in Finnish men identify disease-relevant loci.	Glucose levels	Blood glucose	6,136 Finnish ancestry individuals	11q14.3	MTNR1B
36	rs10830963	11	92708710	rs10830963	34059833	2021-05-31	www.ncbi.nlm.nih.gov/pubmed/34059833	The trans-ancestral genomic architecture of glycemic traits.	Glycated hemoglobin levels	Blood glucose	146,806 European ancestry individuals	11q14.3	MTNR1B
36	rs10830963	11	92708710	rs10830963	28898252	2017-09-12	www.ncbi.nlm.nih.gov/pubmed/28898252	Impact of common genetic determinants of Hemoglobin A1c on type 2 diabetes risk and diagnosis in ancestrally diverse populations: A transethnic genome-wide meta-analysis.	Glycated hemoglobin levels	Blood glucose	88,355 European ancestry individuals	11q14.3	MTNR1B
36	rs10830963	11	92708710	rs10830963	29743933	2018-03-18	www.ncbi.nlm.nih.gov/pubmed/29743933	Fast and Accurate Genome-Wide Association Test of Multiple Quantitative Traits.	Glycemic traits (multi-trait analysis)	Blood glucose	5,947 European ancestry individuals	11q14.3	MTNR1B
36	rs10830963	11	92708710	rs10830963	31021400	2019-04-25	www.ncbi.nlm.nih.gov/pubmed/31021400	Pleiotropy informed adaptive association test of multiple traits using GWAS summary data.	Glycemic traits (pleiotropy)	Blood glucose	46,186 European ancestry individuals	11q14.3	MTNR1B
36	rs10830963	11	92708710	rs10830963	34594039	2021-09-30	www.ncbi.nlm.nih.gov/pubmed/34594039	A cross-population atlas of genetic associations for 220 human phenotypes.	Hemoglobin A1c levels	Blood glucose	344,182 European ancestry individuals, 71,221 East Asian ancestry individuals	11q14.3	MTNR1B
36	rs10830963	11	92708710	rs10830963	33414548	2021-01-07	www.ncbi.nlm.nih.gov/pubmed/33414548	A cross-platform approach identifies genetic regulators of human metabolism and health.	Hexose levels	Blood metabolites	16,837 Caucasian ancestry individuals	11q14.3	MTNR1B
36	rs10830963	11	92708710	rs10830963	20081858	2010-01-17	www.ncbi.nlm.nih.gov/pubmed/20081858	New genetic loci implicated in fasting glucose homeostasis and their impact on type 2 diabetes risk.	Homeostasis model assessment of beta-cell function	Blood glucose	36,466 European ancestry individuals	11q14.3	MTNR1B
36	rs10830963	11	92708710	rs10830963	24699409	2014-04-03	www.ncbi.nlm.nih.gov/pubmed/24699409	A central role for GRB10 in regulation of islet function in man.	Incremental insulin	Blood glucose	up to 4,447 European individuals, up to 411 Old Order Amish (founder/genetic isolate) individuals	11q14.3	MTNR1B
36	rs10830963	11	92708710	rs10830963	24699409	2014-04-03	www.ncbi.nlm.nih.gov/pubmed/24699409	A central role for GRB10 in regulation of islet function in man.	Insulin disposition index	Blood glucose	up to 4,746 European individuals, up to 412 Old Order Amish (founder/genetic isolate) individuals	11q14.3	MTNR1B
36	rs10830963	11	92708710	rs10830963	24699409	2014-04-03	www.ncbi.nlm.nih.gov/pubmed/24699409	A central role for GRB10 in regulation of islet function in man.	Insulin levels	Blood glucose	up to 4,483 European individuals, up to 441 Old Order Amish (founder/genetic isolate) individuals	11q14.3	MTNR1B
36	rs10830963	11	92708710	rs10830963	24699409	2014-04-03	www.ncbi.nlm.nih.gov/pubmed/24699409	A central role for GRB10 in regulation of islet function in man.	Insulin levels adjusted for BMI	Blood glucose	up to 4,409 European individuals, up to 411 Old Order Amish (founder/genetic isolate) individuals	11q14.3	MTNR1B
36	rs10830963	11	92708710	rs10830963	28490609	2017-05-10	www.ncbi.nlm.nih.gov/pubmed/28490609	A Genome-Wide Association Study of IVGTT-Based Measures of First-Phase Insulin Secretion Refines the Underlying Physiology of Type 2 Diabetes Variants.	Insulin secretion rate	Blood glucose	527 European ancestry individuals	11q14.3	MTNR1B
36	rs10830963	11	92708710	rs10830963	22286219	2012-01-29	www.ncbi.nlm.nih.gov/pubmed/22286219	Genome-wide association study identifies multiple loci influencing human serum metabolite levels.	Metabolite levels	Blood metabolites	8,330 European ancestry individuals	11q14.3	MTNR1B
36	rs10830963	11	92708710	rs10830963	31043758	2019-05-01	www.ncbi.nlm.nih.gov/pubmed/31043758	Maternal and fetal genetic effects on birth weight and their relevance to cardio-metabolic risk factors.	Offspring birth weight	Birth outcome	210,267 European ancestry individuals, 19,802 individuals	11q14.3	MTNR1B
36	rs10830963	11	92708710	rs10830963	29309628	2018-01-03	www.ncbi.nlm.nih.gov/pubmed/29309628	Genome-wide association study of offspring birth weight in 86 577 women identifies five novel loci and highlights maternal genetic effects that are independent of fetal genetics.	Offspring birth weight	Birth outcome	68,258 European ancestry women	11q14.3	MTNR1B
36	rs10830963	11	92708710	rs10830963	30224653	2018-09-17	www.ncbi.nlm.nih.gov/pubmed/30224653	Genetic analysis of over 1 million people identifies 535 new loci associated with blood pressure traits.	Pulse pressure	Blood Pressure	757,601 European ancestry individuals	11q14.3	MTNR1B
36	rs10830963	11	92708710	rs10830963	33230300	2020-11-23	www.ncbi.nlm.nih.gov/pubmed/33230300	Discovery of rare variants associated with blood pressure regulation through meta-analysis of 1.3 million individuals.	Pulse pressure	Blood Pressure	810,865 European ancestry individuals	11q14.3	MTNR1B
36	rs10830963	11	92708710	rs10830963	31636271	2019-10-21	www.ncbi.nlm.nih.gov/pubmed/31636271	A comprehensive study of metabolite genetics reveals strong pleiotropy and heterogeneity across time and context.	Serum metabolite levels	Blood metabolites	6,263 Finnish ancestry men	11q14.3	MTNR1B
36	rs10830963	11	92708710	rs10830963	31636271	2019-10-21	www.ncbi.nlm.nih.gov/pubmed/31636271	A comprehensive study of metabolite genetics reveals strong pleiotropy and heterogeneity across time and context.	Serum metabolite levels (CMS)	Blood metabolites	6,263 Finnish ancestry men	11q14.3	MTNR1B
36	rs10830963	11	92708710	rs10830963	32541925	2020-06-15	www.ncbi.nlm.nih.gov/pubmed/32541925	Discovery of 318 new risk loci for type 2 diabetes and related vascular outcomes among 1.4 million participants in a multi-ancestry meta-analysis.	Type 2 diabetes	Diabetes	148,726 European ancestry cases, 965,732 European ancestry controls	11q14.3	MTNR1B
36	rs10830963	11	92708710	rs10830963	35551307	2022-05-12	www.ncbi.nlm.nih.gov/pubmed/35551307	Multi-ancestry genetic study of type 2 diabetes highlights the power of diverse populations for discovery and translation.	Type 2 diabetes	Diabetes	251,740 European ancestry individuals	11q14.3	MTNR1B
36	rs10830963	11	92708710	rs10830963	22885922	2012-09-01	www.ncbi.nlm.nih.gov/pubmed/22885922	Large-scale association analysis provides insights into the genetic architecture and pathophysiology of type 2 diabetes.	Type 2 diabetes	Diabetes	6,377 European ancestry male cases, 5,794 European ancestry female cases, 22,243 European ancestry male controls, 34,619 European ancestry female controls	11q14.3	MTNR1B
36	rs10830963	11	92708710	rs10830963	22885922	2012-09-01	www.ncbi.nlm.nih.gov/pubmed/22885922	Large-scale association analysis provides insights into the genetic architecture and pathophysiology of type 2 diabetes.	Type 2 diabetes	Diabetes	6,377 European ancestry male cases, 5,794 European ancestry female cases, 22,243 European ancestry male controls, 34,619 European ancestry female controls	11q14.3	MTNR1B
36	rs10830963	11	92708710	rs10830963	30054458	2018-07-27	www.ncbi.nlm.nih.gov/pubmed/30054458	Genome-wide association analyses identify 143 risk variants and putative regulatory mechanisms for type 2 diabetes.	Type 2 diabetes	Diabetes	61,714 European ancestry cases, 1,178 Pakistani ancestry cases, 593,952 European ancestry controls, 2,472 Pakistani ancestry controls	11q14.3	MTNR1B
36	rs10830963	11	92708710	rs10830963	30297969	2018-10-08	www.ncbi.nlm.nih.gov/pubmed/30297969	Fine-mapping type 2 diabetes loci to single-variant resolution using high-density imputation and islet-specific epigenome maps.	Type 2 diabetes	Diabetes	74,124 European ancestry cases, 824,006 European ancestry controls	11q14.3	MTNR1B
36	rs10830963	11	92708710	rs10830963	30595370	2018-12-27	www.ncbi.nlm.nih.gov/pubmed/30595370	Leveraging Polygenic Functional Enrichment to Improve GWAS Power.	Type 2 diabetes	Diabetes	approximately 459,000 European ancestry individuals	11q14.3	MTNR1B
36	rs10830964	11	92719681	rs10830964	22754043	2012-07-01	www.ncbi.nlm.nih.gov/pubmed/22754043	A genome-wide association study of caffeine-related sleep disturbance: confirmation of a role for a common variant in the adenosine receptor.	Insomnia (caffeine-induced)	Psychology Traits	2,402 European ancestry individuals from 1,470 families	11q14.3	MTNR1B - RPL26P31
36	rs12222793	11	92667658	rs4543939	30514930	2018-12-04	www.ncbi.nlm.nih.gov/pubmed/30514930	Genetic data and cognitively defined late-onset Alzheimer's disease subgroups.	Alzheimer's disease with multiple cognitive domain impairments	Cognitive traits	Up to 248 European ancestry cases, 3,447 European ancestry controls	11q14.3	LINC02746 - SNRPGP16
28	rs12549902	8	41509259	rs12549902	24699409	2014-04-03	www.ncbi.nlm.nih.gov/pubmed/24699409	A central role for GRB10 in regulation of islet function in man.	Corrected insulin response	Blood glucose	up to 4,961 European individuals, up to 411 Old Order Amish (founder/genetic isolate) individuals	8p11.21	NKX6-3 - ANK1
28	rs12549902	8	41509259	rs12549902	24699409	2014-04-03	www.ncbi.nlm.nih.gov/pubmed/24699409	A central role for GRB10 in regulation of islet function in man.	Corrected insulin response adjusted for insulin sensitivity index	Blood glucose	up to 4,565 European individuals, up to 413 Old Order Amish (founder/genetic isolate) individuals	8p11.21	NKX6-3 - ANK1
28	rs12549902	8	41516581	rs4317621	34059833	2021-05-31	www.ncbi.nlm.nih.gov/pubmed/34059833	The trans-ancestral genomic architecture of glycemic traits.	Glycated hemoglobin levels	Blood glucose	146,806 European ancestry individuals	8p11.21	ANK1
28	rs12549902	8	41509259	rs12549902	24699409	2014-04-03	www.ncbi.nlm.nih.gov/pubmed/24699409	A central role for GRB10 in regulation of islet function in man.	Insulin levels adjusted for BMI	Blood glucose	up to 4,409 European individuals, up to 411 Old Order Amish (founder/genetic isolate) individuals	8p11.21	NKX6-3 - ANK1
28	rs12549902	8	41510260	rs12550613	35551307	2022-05-12	www.ncbi.nlm.nih.gov/pubmed/35551307	Multi-ancestry genetic study of type 2 diabetes highlights the power of diverse populations for discovery and translation.	Type 2 diabetes	Diabetes	251,740 European ancestry individuals	8p11.21	NKX6-3 - ANK1
28	rs12549902	8	41509915	rs4736819	30297969	2018-10-08	www.ncbi.nlm.nih.gov/pubmed/30297969	Fine-mapping type 2 diabetes loci to single-variant resolution using high-density imputation and islet-specific epigenome maps.	Type 2 diabetes	Diabetes	74,124 European ancestry cases, 824,006 European ancestry controls	8p11.21	NKX6-3 - ANK1
51	rs12625547	20	50157837	rs3787184	31361310	2019-07-30	www.ncbi.nlm.nih.gov/pubmed/31361310	Genome-wide association analysis of 350 000 Caucasians from the UK Biobank identifies novel loci for asthma, hay fever and eczema.	Allergic disease (asthma, hay fever or eczema)	Allergic disease	106,772 European ancestry cases, 239,773 European ancestry controls	20q13.2	NFATC2
51	rs12625547	20	50157837	rs3787184	29083406	2017-10-30	www.ncbi.nlm.nih.gov/pubmed/29083406	Shared genetic origin of asthma, hay fever and eczema elucidates allergic disease biology.	Allergic disease (asthma, hay fever or eczema)	Allergic disease	180,129 European ancestry cases, 180,709 European ancestry controls	20q13.2	NFATC2
51	rs12625547	20	50157837	rs3787184	30013184	2018-07-16	www.ncbi.nlm.nih.gov/pubmed/30013184	Genome-wide association and HLA fine-mapping studies identify risk loci and genetic pathways underlying allergic rhinitis.	Allergic rhinitis	Allergic disease	59,762 European and unknown ancestry cases, 152,358 European and unknown ancestry controls	20q13.2	NFATC2
51	rs12625547	20	50154647	rs12625547	30595370	2018-12-27	www.ncbi.nlm.nih.gov/pubmed/30595370	Leveraging Polygenic Functional Enrichment to Improve GWAS Power.	Eczema	Others	approximately 459,000 European ancestry individuals	20q13.2	NFATC2
51	rs12625547	20	50154647	rs12625547	30998689	2019-04-18	www.ncbi.nlm.nih.gov/pubmed/30998689	Varicose veins of lower extremities: Insights from the first large-scale genetic study.	Varicose veins	Blood traits	10,861 British ancestry cases, 397,594 British ancestry controls	20q13.2	NFATC2
51	rs12625547	20	50154647	rs12625547	30566020	2018-12-01	www.ncbi.nlm.nih.gov/pubmed/30566020	Clinical and Genetic Determinants of Varicose Veins.	Varicose veins	Blood traits	9,577 British ancestry cases, 327,959 British ancestry controls	20q13.2	NFATC2
36	rs146228963	11	92741956	rs768920	29703844	2018-04-27	www.ncbi.nlm.nih.gov/pubmed/29703844	A Genome-Wide Association Study of Diabetic Kidney Disease in Subjects With Type 2 Diabetes.	Diabetic kidney disease in type 2 diabetes	Diabetes	3,345 European ancestry cases, 2,372 European ancestry controls	11q21	MTNR1B - RPL26P31
36	rs146228963	11	92741956	rs768920	29703844	2018-04-27	www.ncbi.nlm.nih.gov/pubmed/29703844	A Genome-Wide Association Study of Diabetic Kidney Disease in Subjects With Type 2 Diabetes.	Early diabetic kidney disease in diabetes	Diabetes	2,795 European ancestry cases, 4,831 European ancestry controls	11q21	MTNR1B - RPL26P31
36	rs146228963	11	92741956	rs768920	29703844	2018-04-27	www.ncbi.nlm.nih.gov/pubmed/29703844	A Genome-Wide Association Study of Diabetic Kidney Disease in Subjects With Type 2 Diabetes.	Early diabetic kidney disease in diabetes	Diabetes	2,795 European ancestry cases, 4,831 European ancestry controls	11q21	MTNR1B - RPL26P31
36	rs1975820	11	93166731	rs2658782	22424883	2012-03-15	www.ncbi.nlm.nih.gov/pubmed/22424883	Genome-wide association study of lung function decline in adults with and without asthma.	Pulmonary function decline	Lung function	1,441 European ancestry asthma cases, 2,677 European ancestry controls	11q21	DEUP1
17	rs271913	5	95582494	rs4077816	35637384	2022-05-30	www.ncbi.nlm.nih.gov/pubmed/35637384	High heritability of ascending aortic diameter and trans-ancestry prediction of thoracic aortic disease.	Ascending aorta diameter	Blood Pressure	32,215 European ancestry individuals	5q15	MIR583HG - PCSK1
17	rs271913	5	95606717	rs201281936	35922433	2022-08-03	www.ncbi.nlm.nih.gov/pubmed/35922433	Genome-wide associations of aortic distensibility suggest causality for aortic aneurysms and brain white matter hyperintensities.	Ascending aorta distensibility (MTAG)	Blood Pressure	29,895 European ancestry individuals	5q15	MIR583HG - PCSK1
17	rs271913	5	95566562	rs55745974	34968759	2021-12-27	www.ncbi.nlm.nih.gov/pubmed/34968759	Genomic insights in ascending aortic size and distensibility.	Ascending aorta maximum area	Blood Pressure	31,908 individuals	5q15	MIR583HG - PCSK1
17	rs271913	5	95566562	rs55745974	35922433	2022-08-03	www.ncbi.nlm.nih.gov/pubmed/35922433	Genome-wide associations of aortic distensibility suggest causality for aortic aneurysms and brain white matter hyperintensities.	Ascending aorta maximum area	Blood Pressure	32,590 European ancestry individuals	5q15	MIR583HG - PCSK1
17	rs271913	5	95566562	rs55745974	35922433	2022-08-03	www.ncbi.nlm.nih.gov/pubmed/35922433	Genome-wide associations of aortic distensibility suggest causality for aortic aneurysms and brain white matter hyperintensities.	Ascending aorta maximum area (MTAG)	Blood Pressure	32,590 European ancestry individuals	5q15	MIR583HG - PCSK1
17	rs271913	5	95566562	rs55745974	34968759	2021-12-27	www.ncbi.nlm.nih.gov/pubmed/34968759	Genomic insights in ascending aortic size and distensibility.	Ascending aorta minimum area	Blood Pressure	35,110 individuals	5q15	MIR583HG - PCSK1
17	rs271913	5	95582494	rs4077816	34837083	2021-11-26	www.ncbi.nlm.nih.gov/pubmed/34837083	Deep learning enables genetic analysis of the human thoracic aorta.	Ascending thoracic aortic diameter	Blood Pressure	33,637 European ancestry individuals	5q15	MIR583HG - PCSK1
17	rs271913	5	95591331	rs72787618	34837083	2021-11-26	www.ncbi.nlm.nih.gov/pubmed/34837083	Deep learning enables genetic analysis of the human thoracic aorta.	Ascending thoracic aortic diameter	Blood Pressure	33,637 European ancestry individuals, 5,057 individuals	5q15	MIR583HG - PCSK1
17	rs271913	5	95701543	rs271936	30595370	2018-12-27	www.ncbi.nlm.nih.gov/pubmed/30595370	Leveraging Polygenic Functional Enrichment to Improve GWAS Power.	Heel bone mineral density	Bone Mineral Density	approximately 446,000 European ancestry individuals	5q15	NA - PCSK1
35	rs2845871	11	92017699	rs2845880	33875891	2021-04-19	www.ncbi.nlm.nih.gov/pubmed/33875891	An expanded set of genome-wide association studies of brain imaging phenotypes in UK Biobank.	aseg lh volume Caudate	Brain Function & Size	21,282 British ancestry individuals	11q14.3	FAT3
35	rs2845871	11	92022709	rs2845867	33875891	2021-04-19	www.ncbi.nlm.nih.gov/pubmed/33875891	An expanded set of genome-wide association studies of brain imaging phenotypes in UK Biobank.	aseg rh volume Caudate	Brain Function & Size	21,282 British ancestry individuals	11q14.3	FAT3
35	rs2845871	11	92024284	rs10765544	32665545	2020-07-14	www.ncbi.nlm.nih.gov/pubmed/32665545	Understanding the genetic determinants of the brain with MOSTest.	Brain morphology (min-P)	Brain Function & Size	26,502 European ancestry individuals	11q14.3	FAT3
35	rs2845871	11	92033162	rs947934	32665545	2020-07-14	www.ncbi.nlm.nih.gov/pubmed/32665545	Understanding the genetic determinants of the brain with MOSTest.	Brain morphology (MOSTest)	Brain Function & Size	26,502 European ancestry individuals	11q14.3	FAT3
35	rs2845871	11	92033162	rs947934	35164939	2022-02-11	www.ncbi.nlm.nih.gov/pubmed/35164939	Boosting Schizophrenia Genetics by Utilizing Genetic Overlap With Brain Morphology.	Brain morphology (MOSTest)	Brain Function & Size	33,735 white British ancestry individuals	11q14.3	FAT3
35	rs2845871	11	92011126	rs1187162	31676860	2019-11-01	www.ncbi.nlm.nih.gov/pubmed/31676860	Genome-wide association analysis of 19,629 individuals identifies variants influencing regional brain volumes and refines their genetic co-architecture with cognitive and mental health traits.	Brain region volumes	Brain Function & Size	19,629 British ancestry individuals	11q14.3	FAT3
35	rs2845871	11	92011126	rs1187162	31676860	2019-11-01	www.ncbi.nlm.nih.gov/pubmed/31676860	Genome-wide association analysis of 19,629 individuals identifies variants influencing regional brain volumes and refines their genetic co-architecture with cognitive and mental health traits.	Brain region volumes	Brain Function & Size	19,629 British ancestry individuals	11q14.3	FAT3
35	rs2845871	11	92018778	rs10830894	31676860	2019-11-01	www.ncbi.nlm.nih.gov/pubmed/31676860	Genome-wide association analysis of 19,629 individuals identifies variants influencing regional brain volumes and refines their genetic co-architecture with cognitive and mental health traits.	Brain region volumes	Brain Function & Size	19,629 British ancestry individuals	11q14.3	FAT3
35	rs2845871	11	92024284	rs10765544	31676860	2019-11-01	www.ncbi.nlm.nih.gov/pubmed/31676860	Genome-wide association analysis of 19,629 individuals identifies variants influencing regional brain volumes and refines their genetic co-architecture with cognitive and mental health traits.	Brain region volumes	Brain Function & Size	19,629 British ancestry individuals	11q14.3	FAT3
35	rs2845871	11	92011126	rs1187162	31636452	2019-10-21	www.ncbi.nlm.nih.gov/pubmed/31636452	Genetic architecture of subcortical brain structures in 38,851 individuals.	Caudate nucleus volume	Brain Function & Size	37,741 European ancestry individuals	11q14.3	FAT3
35	rs2845871	11	92026446	rs3133370	31636452	2019-10-21	www.ncbi.nlm.nih.gov/pubmed/31636452	Genetic architecture of subcortical brain structures in 38,851 individuals.	Caudate nucleus volume	Brain Function & Size	37,741 European ancestry individuals	11q14.3	FAT3
35	rs2845871	11	92030247	rs1187155	33875891	2021-04-19	www.ncbi.nlm.nih.gov/pubmed/33875891	An expanded set of genome-wide association studies of brain imaging phenotypes in UK Biobank.	IDP T1 FIRST right caudate volume	Brain Function & Size	22,128 British ancestry individuals	11q14.3	FAT3
35	rs2845871	11	92011126	rs1187162	31636452	2019-10-21	www.ncbi.nlm.nih.gov/pubmed/31636452	Genetic architecture of subcortical brain structures in 38,851 individuals.	Putamen volume	Brain Function & Size	37,571 European ancestry individuals	11q14.3	FAT3
35	rs2845871	11	92026446	rs3133370	31636452	2019-10-21	www.ncbi.nlm.nih.gov/pubmed/31636452	Genetic architecture of subcortical brain structures in 38,851 individuals.	Putamen volume	Brain Function & Size	37,571 European ancestry individuals	11q14.3	FAT3
35	rs2845871	11	92007101	rs1318862	25607358	2015-01-21	www.ncbi.nlm.nih.gov/pubmed/25607358	Common genetic variants influence human subcortical brain structures.	Subcortical brain region volumes	Brain Function & Size	up to 13,171 European ancestry individuals	11q14.3	FAT3
35	rs2845871	11	92024284	rs10765544	32665545	2020-07-14	www.ncbi.nlm.nih.gov/pubmed/32665545	Understanding the genetic determinants of the brain with MOSTest.	Subcortical volume (min-P)	Brain Function & Size	26,502 European ancestry individuals	11q14.3	FAT3
35	rs2845871	11	92032930	rs2845871	32665545	2020-07-14	www.ncbi.nlm.nih.gov/pubmed/32665545	Understanding the genetic determinants of the brain with MOSTest.	Subcortical volume (MOSTest)	Brain Function & Size	26,502 European ancestry individuals	11q14.3	FAT3
36	rs3781638	11	92727089	rs271043	30696823	2019-01-29	www.ncbi.nlm.nih.gov/pubmed/30696823	Genome-wide association analyses of chronotype in 697,828 individuals provides insights into circadian rhythms.	Chronotype	Others	449,734 European ancestry individuals	11q14.3	MTNR1B - RPL26P31
36	rs3781638	11	92701596	rs4753426	30718454	2019-02-04	www.ncbi.nlm.nih.gov/pubmed/30718454	Genome-wide by environment interaction studies of depressive symptoms and psychosocial stress in UK Biobank and Generation Scotland.	Depressive symptoms x dependent stressful life events interaction (1df test)	Psychology Traits	4,919 European ancestry individuals	11q14.3	SNRPGP16 - MTNR1B
36	rs3781638	11	92701596	rs4753426	30718454	2019-02-04	www.ncbi.nlm.nih.gov/pubmed/30718454	Genome-wide by environment interaction studies of depressive symptoms and psychosocial stress in UK Biobank and Generation Scotland.	Depressive symptoms x dependent stressful life events interaction (2df test)	Psychology Traits	4,919 European ancestry individuals	11q14.3	SNRPGP16 - MTNR1B
36	rs3781638	11	92722761	rs1447352	19060910	2008-12-07	www.ncbi.nlm.nih.gov/pubmed/19060910	Genome-wide association analysis of metabolic traits in a birth cohort from a founder population.	Metabolic traits	Metabolic syndrome	4,763 Northern Finnish founder individuals	11q14.3	MTNR1B - RPL26P31
36	rs3781638	11	92725803	rs4237555	30804565	2019-02-25	www.ncbi.nlm.nih.gov/pubmed/30804565	Genome-wide analysis of insomnia in 1,331,010 individuals identifies new risk loci and functional pathways.	Morningness	Psychology Traits	434,835 European ancestry individuals	11q14.3	MTNR1B - RPL26P31
17	rs58666663	5	95407894	rs7717348	31669095	2019-10-24	www.ncbi.nlm.nih.gov/pubmed/31669095	Shared Genetic and Experimental Links between Obesity-Related Traits and Asthma Subtypes in UK Biobank.	Body mass index	Anthropometric Measures	457,822 European ancestry individuals	5q15	MIR583HG
51	rs6021276	20	50153344	rs3787186	30595370	2018-12-27	www.ncbi.nlm.nih.gov/pubmed/30595370	Leveraging Polygenic Functional Enrichment to Improve GWAS Power.	Red blood cell count	Blood traits	approximately 445,000 European ancestry individuals	20q13.2	NFATC2
17	rs6556896	5	95273410	rs7700895	23382691	2013-01-31	www.ncbi.nlm.nih.gov/pubmed/23382691	Loci associated with N-glycosylation of human immunoglobulin G show pleiotropy with autoimmune diseases and haematological cancers.	IgG glycosylation	Inflammation/Infection	2,247 European ancestry individuals	5q15	ELL2
17	rs6556896	5	95301463	rs918629	23382691	2013-01-31	www.ncbi.nlm.nih.gov/pubmed/23382691	Loci associated with N-glycosylation of human immunoglobulin G show pleiotropy with autoimmune diseases and haematological cancers.	IgG glycosylation	Inflammation/Infection	2,247 European ancestry individuals	5q15	ELL2 - FABP5P5
17	rs6556896	5	95276063	rs3756703	30595370	2018-12-27	www.ncbi.nlm.nih.gov/pubmed/30595370	Leveraging Polygenic Functional Enrichment to Improve GWAS Power.	Mean corpuscular hemoglobin	Blood traits	approximately 443,000 European ancestry individuals	5q15	ELL2
17	rs6556914	5	95650975	rs6899303	35315439	2022-03-21	www.ncbi.nlm.nih.gov/pubmed/35315439	Characterization of the genetic architecture of infant and early childhood body mass index.	BMI at 1 year old	Anthropometric Measures	24,551 European ancestry individuals	5q15	MIR583HG - PCSK1
17	rs6556914	5	95650975	rs6899303	35315439	2022-03-21	www.ncbi.nlm.nih.gov/pubmed/35315439	Characterization of the genetic architecture of infant and early childhood body mass index.	BMI at 1.5 years old	Anthropometric Measures	21,871 European ancestry individuals	5q15	MIR583HG - PCSK1
17	rs6556914	5	95650975	rs6899303	35315439	2022-03-21	www.ncbi.nlm.nih.gov/pubmed/35315439	Characterization of the genetic architecture of infant and early childhood body mass index.	BMI at 2 years old	Anthropometric Measures	21,831 European ancestry individuals	5q15	MIR583HG - PCSK1
17	rs6556914	5	95650975	rs6899303	35315439	2022-03-21	www.ncbi.nlm.nih.gov/pubmed/35315439	Characterization of the genetic architecture of infant and early childhood body mass index.	BMI at 3 months old	Anthropometric Measures	14,064 European ancestry individuals	5q15	MIR583HG - PCSK1
17	rs6556914	5	95650975	rs6899303	35315439	2022-03-21	www.ncbi.nlm.nih.gov/pubmed/35315439	Characterization of the genetic architecture of infant and early childhood body mass index.	BMI at 6 months old	Anthropometric Measures	11,095 European ancestry individuals	5q15	MIR583HG - PCSK1
17	rs6556914	5	95650975	rs6899303	35315439	2022-03-21	www.ncbi.nlm.nih.gov/pubmed/35315439	Characterization of the genetic architecture of infant and early childhood body mass index.	BMI at 8 months old	Anthropometric Measures	24,302 European ancestry individuals	5q15	MIR583HG - PCSK1
36	rs7112766	11	92691532	rs2166706	31882771	2019-12-27	www.ncbi.nlm.nih.gov/pubmed/31882771	Metabolic GWAS of elite athletes reveals novel genetically-influenced metabolites associated with athletic performance.	Deoxycarnitine levels in elite athletes	Anthropometric Measures	490 individuals	11q14.3	SNRPGP16 - MTNR1B
36	rs7112766	11	92673828	rs1387153	19060909	2008-12-07	www.ncbi.nlm.nih.gov/pubmed/19060909	A variant near MTNR1B is associated with increased fasting plasma glucose levels and type 2 diabetes risk.	Fasting plasma glucose	Blood glucose	2,151 European ancestry individuals	11q14.3	SNRPGP16 - MTNR1B
36	rs7112766	11	92673828	rs1387153	20858683	2010-09-21	www.ncbi.nlm.nih.gov/pubmed/20858683	Common variants at 10 genomic loci influence hemoglobin A₁(C) levels via glycemic and nonglycemic pathways.	Glycated hemoglobin levels	Blood glucose	up to 46,368 European ancestry individuals	11q14.3	SNRPGP16 - MTNR1B
36	rs7112766	11	92673828	rs1387153	21386085	2011-03-08	www.ncbi.nlm.nih.gov/pubmed/21386085	A bivariate genome-wide approach to metabolic syndrome: STAMPEED consortium.	Metabolic syndrome (bivariate traits)	Metabolic syndrome	22,161 European ancestry individuals	11q14.3	SNRPGP16 - MTNR1B
36	rs7112766	11	92673828	rs1387153	21386085	2011-03-08	www.ncbi.nlm.nih.gov/pubmed/21386085	A bivariate genome-wide approach to metabolic syndrome: STAMPEED consortium.	Metabolic syndrome (bivariate traits)	Metabolic syndrome	22,161 European ancestry individuals	11q14.3	SNRPGP16 - MTNR1B
36	rs7112766	11	92681013	rs10830956	21386085	2011-03-08	www.ncbi.nlm.nih.gov/pubmed/21386085	A bivariate genome-wide approach to metabolic syndrome: STAMPEED consortium.	Metabolic syndrome (bivariate traits)	Metabolic syndrome	22,161 European ancestry individuals	11q14.3	SNRPGP16 - MTNR1B
36	rs7112766	11	92673828	rs1387153	20581827	2010-06-27	www.ncbi.nlm.nih.gov/pubmed/20581827	Twelve type 2 diabetes susceptibility loci identified through large-scale association analysis.	Type 2 diabetes	Diabetes	8,130 European ancestry cases, 38,987 European ancestry controls	11q14.3	SNRPGP16 - MTNR1B
36	rs7112766	11	92681013	rs10830956	31669095	2019-10-24	www.ncbi.nlm.nih.gov/pubmed/31669095	Shared Genetic and Experimental Links between Obesity-Related Traits and Asthma Subtypes in UK Biobank.	Waist circumference adjusted for body mass index	Anthropometric Measures	457,690 European ancestry individuals	11q14.3	SNRPGP16 - MTNR1B
44	rs72843707	17	59899790	rs6504074	30595370	2018-12-27	www.ncbi.nlm.nih.gov/pubmed/30595370	Leveraging Polygenic Functional Enrichment to Improve GWAS Power.	Mean corpuscular hemoglobin	Blood traits	approximately 443,000 European ancestry individuals	17q23.2	BRIP1
6	rs780094	2	27730940	rs1260326	35347128	2022-03-28	www.ncbi.nlm.nih.gov/pubmed/35347128	Genome-wide association studies of metabolites in Finnish men identify disease-relevant loci.	1-carboxyethylisoleucine levels	Blood metabolites	6,136 Finnish ancestry individuals	2p23.3	GCKR
6	rs780094	2	27730940	rs1260326	35347128	2022-03-28	www.ncbi.nlm.nih.gov/pubmed/35347128	Genome-wide association studies of metabolites in Finnish men identify disease-relevant loci.	1-carboxyethylleucine levels	Blood metabolites	6,136 Finnish ancestry individuals	2p23.3	GCKR
6	rs780094	2	27730940	rs1260326	35347128	2022-03-28	www.ncbi.nlm.nih.gov/pubmed/35347128	Genome-wide association studies of metabolites in Finnish men identify disease-relevant loci.	1-carboxyethylphenylalanine levels	Blood metabolites	6,136 Finnish ancestry individuals	2p23.3	GCKR
6	rs780094	2	27730940	rs1260326	35347128	2022-03-28	www.ncbi.nlm.nih.gov/pubmed/35347128	Genome-wide association studies of metabolites in Finnish men identify disease-relevant loci.	1-carboxyethylvaline levels	Blood metabolites	6,136 Finnish ancestry individuals	2p23.3	GCKR
6	rs780094	2	27730940	rs1260326	35347128	2022-03-28	www.ncbi.nlm.nih.gov/pubmed/35347128	Genome-wide association studies of metabolites in Finnish men identify disease-relevant loci.	1-myristoyl-2-arachidonoyl-GPC (14:0/20:4) levels	Blood metabolites	6,136 Finnish ancestry individuals	2p23.3	GCKR
6	rs780094	2	27730940	rs1260326	35347128	2022-03-28	www.ncbi.nlm.nih.gov/pubmed/35347128	Genome-wide association studies of metabolites in Finnish men identify disease-relevant loci.	1-myristoyl-2-docosahexaenoyl-GPC (14:0/22:6) levels	Blood metabolites	6,136 Finnish ancestry individuals	2p23.3	GCKR
6	rs780094	2	27730940	rs1260326	35347128	2022-03-28	www.ncbi.nlm.nih.gov/pubmed/35347128	Genome-wide association studies of metabolites in Finnish men identify disease-relevant loci.	1-myristoyl-2-linoleoyl-GPC (14:0/18:2) levels	Blood metabolites	6,136 Finnish ancestry individuals	2p23.3	GCKR
6	rs780094	2	27730940	rs1260326	35347128	2022-03-28	www.ncbi.nlm.nih.gov/pubmed/35347128	Genome-wide association studies of metabolites in Finnish men identify disease-relevant loci.	1-myristoylglycerol (14:0) levels	Blood metabolites	6,136 Finnish ancestry individuals	2p23.3	GCKR
6	rs780094	2	27730940	rs1260326	35347128	2022-03-28	www.ncbi.nlm.nih.gov/pubmed/35347128	Genome-wide association studies of metabolites in Finnish men identify disease-relevant loci.	1-myristoyl-GPC (14:0) levels	Blood metabolites	6,136 Finnish ancestry individuals	2p23.3	GCKR
6	rs780094	2	27730940	rs1260326	35347128	2022-03-28	www.ncbi.nlm.nih.gov/pubmed/35347128	Genome-wide association studies of metabolites in Finnish men identify disease-relevant loci.	1-palmitoleoylglycerol (16:1) levels	Blood metabolites	6,136 Finnish ancestry individuals	2p23.3	GCKR
6	rs780094	2	27730940	rs1260326	35347128	2022-03-28	www.ncbi.nlm.nih.gov/pubmed/35347128	Genome-wide association studies of metabolites in Finnish men identify disease-relevant loci.	1-palmitoyl-2-oleoyl-GPE (16:0/18:1) levels	Blood metabolites	6,136 Finnish ancestry individuals	2p23.3	GCKR
6	rs780094	2	27730940	rs1260326	35347128	2022-03-28	www.ncbi.nlm.nih.gov/pubmed/35347128	Genome-wide association studies of metabolites in Finnish men identify disease-relevant loci.	1-palmitoyl-GPE (16:0) levels	Blood metabolites	6,136 Finnish ancestry individuals	2p23.3	GCKR
6	rs780094	2	27730940	rs1260326	35347128	2022-03-28	www.ncbi.nlm.nih.gov/pubmed/35347128	Genome-wide association studies of metabolites in Finnish men identify disease-relevant loci.	1-stearoyl-2-docosahexaenoyl-GPE (18:0/22:6) levels	Blood metabolites	6,136 Finnish ancestry individuals	2p23.3	GCKR
6	rs780094	2	27730940	rs1260326	35347128	2022-03-28	www.ncbi.nlm.nih.gov/pubmed/35347128	Genome-wide association studies of metabolites in Finnish men identify disease-relevant loci.	1-stearoyl-2-oleoyl-GPE (18:0/18:1) levels	Blood metabolites	6,136 Finnish ancestry individuals	2p23.3	GCKR
6	rs780094	2	27730940	rs1260326	35347128	2022-03-28	www.ncbi.nlm.nih.gov/pubmed/35347128	Genome-wide association studies of metabolites in Finnish men identify disease-relevant loci.	1-stearoyl-GPE (18:0) levels	Blood metabolites	6,136 Finnish ancestry individuals	2p23.3	GCKR
6	rs780094	2	27730940	rs1260326	35347128	2022-03-28	www.ncbi.nlm.nih.gov/pubmed/35347128	Genome-wide association studies of metabolites in Finnish men identify disease-relevant loci.	2-myristoyl-GPC (14:0) levels	Blood metabolites	6,136 Finnish ancestry individuals	2p23.3	GCKR
6	rs780094	2	27752463	rs11127048	35347128	2022-03-28	www.ncbi.nlm.nih.gov/pubmed/35347128	Genome-wide association studies of metabolites in Finnish men identify disease-relevant loci.	3-aminoisobutyrate levels	Blood metabolites	6,136 Finnish ancestry individuals	2p23.3	GCKR - C2orf16
6	rs780094	2	27730940	rs1260326	35213538	2022-02-25	www.ncbi.nlm.nih.gov/pubmed/35213538	Characterising metabolomic signatures of lipid-modifying therapies through drug target mendelian randomisation.	Acetate levels	Lipid traits	115,050 European ancestry individuals	2p23.3	GCKR
6	rs780094	2	27741237	rs780094	27790247	2016-11-03	www.ncbi.nlm.nih.gov/pubmed/27790247	Pleiotropic Meta-Analyses of Longitudinal Studies Discover Novel Genetic Variants Associated with Age-Related Diseases.	Age-related disease endophenotypes	Aging traits	9,618 European ancestry individuals	2p23.3	GCKR
6	rs780094	2	27741237	rs780094	27790247	2016-11-03	www.ncbi.nlm.nih.gov/pubmed/27790247	Pleiotropic Meta-Analyses of Longitudinal Studies Discover Novel Genetic Variants Associated with Age-Related Diseases.	Age-related diseases, mortality and associated endophenotypes	Aging traits	9,618 European ancestry individuals	2p23.3	GCKR
6	rs780094	2	27730940	rs1260326	35213538	2022-02-25	www.ncbi.nlm.nih.gov/pubmed/35213538	Characterising metabolomic signatures of lipid-modifying therapies through drug target mendelian randomisation.	Alanine levels	Liver/Kidney/Metabolite	115,078 European ancestry individuals	2p23.3	GCKR
6	rs780094	2	27730940	rs1260326	27005778	2016-03-23	www.ncbi.nlm.nih.gov/pubmed/27005778	Genome-wide study for circulating metabolites identifies 62 loci and reveals novel systemic effects of LPA.	Alanine levels	Liver/Kidney/Metabolite	24,796 European ancestry individuals	2p23.3	GCKR
6	rs780094	2	27730940	rs1260326	35347128	2022-03-28	www.ncbi.nlm.nih.gov/pubmed/35347128	Genome-wide association studies of metabolites in Finnish men identify disease-relevant loci.	Alanine levels	Liver/Kidney/Metabolite	6,136 Finnish ancestry individuals	2p23.3	GCKR
6	rs780094	2	27730940	rs1260326	33414548	2021-01-07	www.ncbi.nlm.nih.gov/pubmed/33414548	A cross-platform approach identifies genetic regulators of human metabolism and health.	Alanine levels	Liver/Kidney/Metabolite	86,413 Caucasian ancestry individuals	2p23.3	GCKR
6	rs780094	2	27730940	rs1260326	34321204	2021-07-28	www.ncbi.nlm.nih.gov/pubmed/34321204	Testosterone and socioeconomic position: Mendelian randomization in 306,248 men and women in UK Biobank.	Albumin levels	Liver/Kidney/Metabolite	104,632 British ancestry post-menopausal women	2p23.3	GCKR
6	rs780094	2	27730940	rs1260326	35213538	2022-02-25	www.ncbi.nlm.nih.gov/pubmed/35213538	Characterising metabolomic signatures of lipid-modifying therapies through drug target mendelian randomisation.	Albumin levels	Liver/Kidney/Metabolite	115,064 European ancestry individuals	2p23.3	GCKR
6	rs780094	2	27730940	rs1260326	34321204	2021-07-28	www.ncbi.nlm.nih.gov/pubmed/34321204	Testosterone and socioeconomic position: Mendelian randomization in 306,248 men and women in UK Biobank.	Albumin levels	Liver/Kidney/Metabolite	148,248 British ancestry men	2p23.3	GCKR
6	rs780094	2	27730940	rs1260326	34321204	2021-07-28	www.ncbi.nlm.nih.gov/pubmed/34321204	Testosterone and socioeconomic position: Mendelian randomization in 306,248 men and women in UK Biobank.	Albumin levels	Liver/Kidney/Metabolite	158,000 British ancestry women	2p23.3	GCKR
6	rs780094	2	27730940	rs1260326	31358974	2019-07-29	www.ncbi.nlm.nih.gov/pubmed/31358974	New alcohol-related genes suggest shared genetic mechanisms with neuropsychiatric disorders.	Alcohol consumption	Psychology Traits	480,842 European ancestry individuals	2p23.3	GCKR
6	rs780094	2	27730940	rs1260326	28937693	2017-07-25	www.ncbi.nlm.nih.gov/pubmed/28937693	Genome-wide association study of alcohol consumption and genetic overlap with other health-related traits in UK Biobank (N=112 117).	Alcohol consumption	Psychology Traits	59,088 European ancestry females, 53,029 European ancestry males	2p23.3	GCKR
6	rs780094	2	27752463	rs11127048	28937693	2017-07-25	www.ncbi.nlm.nih.gov/pubmed/28937693	Genome-wide association study of alcohol consumption and genetic overlap with other health-related traits in UK Biobank (N=112 117).	Alcohol consumption	Psychology Traits	59,088 European ancestry females, 53,029 European ancestry males	2p23.3	GCKR - C2orf16
6	rs780094	2	27741237	rs780094	27911795	2016-11-28	www.ncbi.nlm.nih.gov/pubmed/27911795	KLB is associated with alcohol drinking, and its gene product β-Klotho is necessary for FGF21 regulation of alcohol preference.	Alcohol consumption	Psychology Traits	up to 70,460 European ancestry drinker individuals	2p23.3	GCKR
6	rs780094	2	27730940	rs1260326	32193382	2020-03-19	www.ncbi.nlm.nih.gov/pubmed/32193382	Comprehensive genomic analysis of dietary habits in UK Biobank identifies hundreds of genetic associations.	Alcohol consumption (drinks per month) (UKB data field 1578, 4424)	Psychology Traits	449,210 European ancestry individuals	2p23.3	GCKR
6	rs780094	2	27741237	rs780094	28485404	2017-05-09	www.ncbi.nlm.nih.gov/pubmed/28485404	Genetic contributors to variation in alcohol consumption vary by race/ethnicity in a large multi-ethnic genome-wide association study.	Alcohol consumption (drinks per week)	Psychology Traits	23,104 European ancestry non-drinker individuals, 47,967 European ancestry drinker individuals, 2,673 Hispanic/Latino non-drinker individuals, 4,374 Hispanic/Latino drinker individuals, 3,288 East Asian ancestry non-drinker individuals, 2,746 East Asian ancestry drinker individuals, 1,165 African American non-drinkers individuals, 1,310 African American drinker individuals.	2p23.3	GCKR
6	rs780094	2	27730940	rs1260326	30643258	2019-01-14	www.ncbi.nlm.nih.gov/pubmed/30643258	Genome-wide association analyses of risk tolerance and risky behaviors in over 1 million individuals identify hundreds of loci and shared genetic influences.	Alcohol consumption (drinks per week)	Psychology Traits	414,343 European ancestry individuals	2p23.3	GCKR
6	rs780094	2	27730940	rs1260326	30679032	2018-12-06	www.ncbi.nlm.nih.gov/pubmed/30679032	Exome Chip Meta-analysis Fine Maps Causal Variants and Elucidates the Genetic Architecture of Rare Coding Variants in Smoking and Alcohol Use.	Alcohol consumption (drinks per week)	Psychology Traits	up to 357,854 European ancestry individuals	2p23.3	GCKR
6	rs780094	2	27730940	rs1260326	30643251	2019-01-14	www.ncbi.nlm.nih.gov/pubmed/30643251	Association studies of up to 1.2 million individuals yield new insights into the genetic etiology of tobacco and alcohol use.	Alcohol consumption (drinks per week)	Psychology Traits	up to 941,280 European ancestry individuals	2p23.3	GCKR
6	rs780094	2	27730940	rs1260326	32451486	2020-05-25	www.ncbi.nlm.nih.gov/pubmed/32451486	Genome-wide meta-analysis of problematic alcohol use in 435,563 individuals yields insights into biology and relationships with other traits.	Alcohol consumption (drinks per week) (MTAG)	Psychology Traits	972,915 European ancestry individuals	2p23.3	GCKR
6	rs780094	2	27730940	rs1260326	30643251	2019-01-14	www.ncbi.nlm.nih.gov/pubmed/30643251	Association studies of up to 1.2 million individuals yield new insights into the genetic etiology of tobacco and alcohol use.	Alcohol consumption (drinks per week) (MTAG)	Psychology Traits	up to 1,039,210 European ancestry individuals	2p23.3	GCKR
6	rs780094	2	27730940	rs1260326	31998841	2020-01-15	www.ncbi.nlm.nih.gov/pubmed/31998841	Functional validity, role, and implications of heavy alcohol consumption genetic loci.	Alcohol consumption (heavy vs. light/non-drinkers)	Psychology Traits	21,967 British ancestry cases, 103,282 British ancestry controls	2p23.3	GCKR
6	rs780094	2	27730940	rs1260326	28937693	2017-07-25	www.ncbi.nlm.nih.gov/pubmed/28937693	Genome-wide association study of alcohol consumption and genetic overlap with other health-related traits in UK Biobank (N=112 117).	Alcohol consumption in current drinkers	Psychology Traits	108,309 European ancestry individuals	2p23.3	GCKR
6	rs780094	2	27730940	rs1260326	30336701	2018-10-19	www.ncbi.nlm.nih.gov/pubmed/30336701	Genome-Wide Association Study Meta-Analysis of the Alcohol Use Disorders Identification Test (AUDIT) in Two Population-Based Cohorts.	Alcohol use disorder (consumption score)	Psychology Traits	121,604 British ancestry individuals	2p23.3	GCKR
6	rs780094	2	27730940	rs1260326	33861876	2021-04-16	www.ncbi.nlm.nih.gov/pubmed/33861876	The Impact of Removing Former Drinkers from Genome-wide Association Studies of AUDIT-C.	Alcohol use disorder (consumption score)	Psychology Traits	5,135 European ancestry individuals inluding former drinkers, 126,375 European ancestry individuals excluding former drinkers	2p23.3	GCKR
6	rs780094	2	27730940	rs1260326	30336701	2018-10-19	www.ncbi.nlm.nih.gov/pubmed/30336701	Genome-Wide Association Study Meta-Analysis of the Alcohol Use Disorders Identification Test (AUDIT) in Two Population-Based Cohorts.	Alcohol use disorder (total score)	Psychology Traits	141,932 European ancestry individuals	2p23.3	GCKR
6	rs780094	2	27730940	rs1260326	35213538	2022-02-25	www.ncbi.nlm.nih.gov/pubmed/35213538	Characterising metabolomic signatures of lipid-modifying therapies through drug target mendelian randomisation.	Apolipoprotein A1 levels	Lipid traits	115,082 European ancestry individuals	2p23.3	GCKR
6	rs780094	2	27730940	rs1260326	32203549	2020-03-23	www.ncbi.nlm.nih.gov/pubmed/32203549	Evaluating the relationship between circulating lipoprotein lipids and apolipoproteins with risk of coronary heart disease: A multivariable Mendelian randomisation analysis.	Apolipoprotein A1 levels	Lipid traits	393,193 European ancestry individuals	2p23.3	GCKR
6	rs780094	2	27752463	rs11127048	35213538	2022-02-25	www.ncbi.nlm.nih.gov/pubmed/35213538	Characterising metabolomic signatures of lipid-modifying therapies through drug target mendelian randomisation.	Apolipoprotein B levels	Lipid traits	115,082 European ancestry individuals	2p23.3	GCKR - C2orf16
6	rs780094	2	27730940	rs1260326	32203549	2020-03-23	www.ncbi.nlm.nih.gov/pubmed/32203549	Evaluating the relationship between circulating lipoprotein lipids and apolipoproteins with risk of coronary heart disease: A multivariable Mendelian randomisation analysis.	Apolipoprotein B levels	Lipid traits	439,214 European ancestry individuals	2p23.3	GCKR
6	rs780094	2	27598097	rs4665972	31761296	2019-11-21	www.ncbi.nlm.nih.gov/pubmed/31761296	Genome-wide Associations Reveal Human-Mouse Genetic Convergence and Modifiers of Myogenesis, CPNE1 and STC2.	Appendicular lean mass	Anthropometric Measures	181,862 European ancestry elderly individuals	2p23.3	SNX17
6	rs780094	2	27730940	rs1260326	31761296	2019-11-21	www.ncbi.nlm.nih.gov/pubmed/31761296	Genome-wide Associations Reveal Human-Mouse Genetic Convergence and Modifiers of Myogenesis, CPNE1 and STC2.	Appendicular lean mass	Anthropometric Measures	181,862 European ancestry elderly individuals	2p23.3	GCKR
6	rs780094	2	27730940	rs1260326	33097823	2020-10-23	www.ncbi.nlm.nih.gov/pubmed/33097823	The genetic architecture of appendicular lean mass characterized by association analysis in the UK Biobank study.	Appendicular lean mass	Anthropometric Measures	205,513 European ancestry men	2p23.3	GCKR
6	rs780094	2	27730940	rs1260326	33097823	2020-10-23	www.ncbi.nlm.nih.gov/pubmed/33097823	The genetic architecture of appendicular lean mass characterized by association analysis in the UK Biobank study.	Appendicular lean mass	Anthropometric Measures	244,730 European ancestry women	2p23.3	GCKR
6	rs780094	2	27730940	rs1260326	33097823	2020-10-23	www.ncbi.nlm.nih.gov/pubmed/33097823	The genetic architecture of appendicular lean mass characterized by association analysis in the UK Biobank study.	Appendicular lean mass	Anthropometric Measures	450,243 European ancestry individuals	2p23.3	GCKR
6	rs780094	2	27730940	rs1260326	31761296	2019-11-21	www.ncbi.nlm.nih.gov/pubmed/31761296	Genome-wide Associations Reveal Human-Mouse Genetic Convergence and Modifiers of Myogenesis, CPNE1 and STC2.	Appendicular lean mass	Anthropometric Measures	85,750 European ancestry middle-aged adult individuals	2p23.3	GCKR
6	rs780094	2	27730940	rs1260326	33414548	2021-01-07	www.ncbi.nlm.nih.gov/pubmed/33414548	A cross-platform approach identifies genetic regulators of human metabolism and health.	Asparagine levels	Liver/Kidney/Metabolite	30,922 Caucasian ancestry individuals	2p23.3	GCKR
6	rs780094	2	27734972	rs6547692	33547301	2021-02-05	www.ncbi.nlm.nih.gov/pubmed/33547301	Genome-wide association study of serum liver enzymes implicates diverse metabolic and liver pathology.	Aspartate aminotransferase levels	Liver/Kidney/Metabolite	389,565 European ancestry individuals	2p23.3	GCKR
6	rs780094	2	27730940	rs1260326	35213538	2022-02-25	www.ncbi.nlm.nih.gov/pubmed/35213538	Characterising metabolomic signatures of lipid-modifying therapies through drug target mendelian randomisation.	Average diameter for HDL particles	Lipid traits	115,082 European ancestry individuals	2p23.3	GCKR
6	rs780094	2	27730940	rs1260326	35213538	2022-02-25	www.ncbi.nlm.nih.gov/pubmed/35213538	Characterising metabolomic signatures of lipid-modifying therapies through drug target mendelian randomisation.	Average diameter for LDL particles	Lipid traits	115,082 European ancestry individuals	2p23.3	GCKR
6	rs780094	2	27730940	rs1260326	35213538	2022-02-25	www.ncbi.nlm.nih.gov/pubmed/35213538	Characterising metabolomic signatures of lipid-modifying therapies through drug target mendelian randomisation.	Average diameter for VLDL particles	Lipid traits	115,082 European ancestry individuals	2p23.3	GCKR
6	rs780094	2	27730940	rs1260326	31046077	2019-05-02	www.ncbi.nlm.nih.gov/pubmed/31046077	A genome-wide association study of bitter and sweet beverage consumption.	Bitter alcoholic beverage consumption	Dietary traits	336,448 European ancestry individuals	2p23.3	GCKR
6	rs780094	2	27730940	rs1260326	31046077	2019-05-02	www.ncbi.nlm.nih.gov/pubmed/31046077	A genome-wide association study of bitter and sweet beverage consumption.	Bitter beverage consumption	Dietary traits	85,852 European ancestry individuals	2p23.3	GCKR
6	rs780094	2	27741237	rs780094	29615537	2018-03-01	www.ncbi.nlm.nih.gov/pubmed/29615537	Strong impact of natural-selection-free heterogeneity in genetics of age-related phenotypes.	Blood glucose levels	Blood glucose	up to 33,431 European ancestry individuals	2p23.3	GCKR
6	rs780094	2	27730940	rs1260326	25898920	2015-04-22	www.ncbi.nlm.nih.gov/pubmed/25898920	Genomics and metabolomics of muscular mass in a community-based sample of UK females.	Blood metabolite levels	Blood metabolites	3,953 European ancestry individuals	2p23.3	GCKR
6	rs780094	2	27730940	rs1260326	24816252	2014-05-11	www.ncbi.nlm.nih.gov/pubmed/24816252	An atlas of genetic influences on human blood metabolites.	Blood metabolite levels	Blood metabolites	7,824 European ancestry individuals	2p23.3	GCKR
6	rs780094	2	27730940	rs1260326	24816252	2014-05-11	www.ncbi.nlm.nih.gov/pubmed/24816252	An atlas of genetic influences on human blood metabolites.	Blood metabolite levels	Blood metabolites	7,824 European ancestry individuals	2p23.3	GCKR
6	rs780094	2	27730940	rs1260326	24816252	2014-05-11	www.ncbi.nlm.nih.gov/pubmed/24816252	An atlas of genetic influences on human blood metabolites.	Blood metabolite ratios	Blood metabolites	Up to 5,591 European ancestry individuals	2p23.3	GCKR
6	rs780094	2	27730940	rs1260326	28369058	2017-04-03	www.ncbi.nlm.nih.gov/pubmed/28369058	Mapping of 79 loci for 83 plasma protein biomarkers in cardiovascular disease.	Blood protein levels in cardiovascular risk	Blood Protein	3,394 European ancestry individuals	2p23.3	GCKR
6	rs780094	2	27730940	rs1260326	29403010	2018-02-05	www.ncbi.nlm.nih.gov/pubmed/29403010	Genetic analysis of quantitative traits in the Japanese population links cell types to complex human diseases.	Blood sugar levels	Blood glucose	93,146 Japanese ancestry individuals	2p23.3	GCKR
6	rs780094	2	27730940	rs1260326	34272381	2021-07-16	www.ncbi.nlm.nih.gov/pubmed/34272381	Discovery and prioritization of variants and genes for kidney function in >1.2 million individuals.	Blood urea nitrogen levels	Liver/Kidney/Metabolite	679,531 European ancestry individuals, 173,149 individuals	2p23.3	GCKR
6	rs780094	2	27741237	rs780094	30239722	2018-09-14	www.ncbi.nlm.nih.gov/pubmed/30239722	Meta-analysis of genome-wide association studies for body fat distribution in 694,649 individuals of European ancestry.	Body mass index	Anthropometric Measures	374,756 European ancestry male individuals	2p23.3	GCKR
6	rs780094	2	27730940	rs1260326	27898682	2016-11-29	www.ncbi.nlm.nih.gov/pubmed/27898682	Genetic Predisposition to an Impaired Metabolism of the Branched-Chain Amino Acids and Risk of Type 2 Diabetes: A Mendelian Randomisation Analysis.	Branched-chain amino acid levels (Isoleucine)	Blood metabolites	16,596 European ancestry individuals	2p23.3	GCKR
6	rs780094	2	27730940	rs1260326	27898682	2016-11-29	www.ncbi.nlm.nih.gov/pubmed/27898682	Genetic Predisposition to an Impaired Metabolism of the Branched-Chain Amino Acids and Risk of Type 2 Diabetes: A Mendelian Randomisation Analysis.	Branched-chain amino acid levels (Leucine)	Blood metabolites	16,596 European ancestry individuals	2p23.3	GCKR
6	rs780094	2	27730940	rs1260326	27898682	2016-11-29	www.ncbi.nlm.nih.gov/pubmed/27898682	Genetic Predisposition to an Impaired Metabolism of the Branched-Chain Amino Acids and Risk of Type 2 Diabetes: A Mendelian Randomisation Analysis.	Branched-chain amino acid levels (Valine)	Blood metabolites	16,596 European ancestry individuals	2p23.3	GCKR
6	rs780094	2	27598097	rs4665972	22747683	2012-06-30	www.ncbi.nlm.nih.gov/pubmed/22747683	Genetic variants associated with breast size also influence breast cancer risk.	Breast size	Anthropometric Measures	16,175 European ancestry female individuals	2p23.3	SNX17
6	rs780094	2	27742603	rs780093	22747683	2012-06-30	www.ncbi.nlm.nih.gov/pubmed/22747683	Genetic variants associated with breast size also influence breast cancer risk.	Breast size	Anthropometric Measures	16,175 European ancestry female individuals	2p23.3	GCKR
6	rs780094	2	27752463	rs11127048	33287642	2020-12-08	www.ncbi.nlm.nih.gov/pubmed/33287642	Associations of Observational and Genetically Determined Caffeine Intake With Coronary Artery Disease and Diabetes Mellitus.	Caffeine consumption from coffee	Dietary traits	373,522 European ancestry individuals	2p23.3	GCKR - C2orf16
6	rs780094	2	27730940	rs1260326	33287642	2020-12-08	www.ncbi.nlm.nih.gov/pubmed/33287642	Associations of Observational and Genetically Determined Caffeine Intake With Coronary Artery Disease and Diabetes Mellitus.	Caffeine consumption from coffee or tea	Dietary traits	362,316 European ancestry individuals	2p23.3	GCKR
6	rs780094	2	27730940	rs1260326	27702941	2016-10-03	www.ncbi.nlm.nih.gov/pubmed/27702941	Genome-wide association study of caffeine metabolites provides new insights to caffeine metabolism and dietary caffeine-consumption behavior.	Caffeine metabolism (plasma 1,7-dimethylxanthine (paraxanthine) to 1,3,7-trimethylxanthine (caffeine) ratio)	Dietary traits	5,323 European ancestry individuals	2p23.3	GCKR
6	rs780094	2	27742603	rs780093	20705733	2010-08-12	www.ncbi.nlm.nih.gov/pubmed/20705733	Common variants in the calcium-sensing receptor gene are associated with total serum calcium levels.	Calcium levels	Blood metabolites	20,611 European ancestry individuals	2p23.3	GCKR
6	rs780094	2	27730940	rs1260326	33887147	2021-04-22	www.ncbi.nlm.nih.gov/pubmed/33887147	Genetically-Determined Serum Calcium Levels and Markers of Ventricular Repolarisation: A Mendelian Randomization Study in the UK Biobank.	Calcium levels	Blood metabolites	305,349 European ancestry individuals	2p23.3	GCKR
6	rs780094	2	27741237	rs780094	33887147	2021-04-22	www.ncbi.nlm.nih.gov/pubmed/33887147	Genetically-Determined Serum Calcium Levels and Markers of Ventricular Repolarisation: A Mendelian Randomization Study in the UK Biobank.	Calcium levels	Blood metabolites	305,349 European ancestry individuals	2p23.3	GCKR
6	rs780094	2	27741237	rs780094	24068962	2013-09-19	www.ncbi.nlm.nih.gov/pubmed/24068962	Meta-analysis of genome-wide association studies identifies six new Loci for serum calcium concentrations.	Calcium levels	Blood metabolites	39,400 European ancestry individuals	2p23.3	GCKR
6	rs780094	2	27742603	rs780093	30595370	2018-12-27	www.ncbi.nlm.nih.gov/pubmed/30595370	Leveraging Polygenic Functional Enrichment to Improve GWAS Power.	Cardiovascular disease	Cardiovascular disease	approximately 459,000 European ancestry individuals	2p23.3	GCKR
6	rs780094	2	27730940	rs1260326	21943158	2011-09-24	www.ncbi.nlm.nih.gov/pubmed/21943158	Genetic variants in LPL, OASL and TOMM40/APOE-C1-C2-C4 genes are associated with multiple cardiovascular-related traits.	Cardiovascular disease risk factors	Cardiovascular disease	11,683 European ancestry individuals	2p23.3	GCKR
6	rs780094	2	27730940	rs1260326	33067605	2020-10-16	www.ncbi.nlm.nih.gov/pubmed/33067605	Genomic and drug target evaluation of 90 cardiovascular proteins in 30,931 individuals.	Cathepsin D levels	Liver/Kidney/Metabolite	21,758 European ancestry individuals	2p23.3	GCKR
6	rs780094	2	27730940	rs1260326	33067605	2020-10-16	www.ncbi.nlm.nih.gov/pubmed/33067605	Genomic and drug target evaluation of 90 cardiovascular proteins in 30,931 individuals.	Chitinase-3-like protein 1 levels	Blood Protein	21,758 European ancestry individuals	2p23.3	GCKR
6	rs780094	2	27730940	rs1260326	35213538	2022-02-25	www.ncbi.nlm.nih.gov/pubmed/35213538	Characterising metabolomic signatures of lipid-modifying therapies through drug target mendelian randomisation.	Cholesterol levels in chylomicrons and extremely large VLDL	Lipid traits	115,082 European ancestry individuals	2p23.3	GCKR
6	rs780094	2	27730940	rs1260326	35213538	2022-02-25	www.ncbi.nlm.nih.gov/pubmed/35213538	Characterising metabolomic signatures of lipid-modifying therapies through drug target mendelian randomisation.	Cholesterol levels in large HDL	Lipid traits	115,082 European ancestry individuals	2p23.3	GCKR
6	rs780094	2	27730940	rs1260326	35213538	2022-02-25	www.ncbi.nlm.nih.gov/pubmed/35213538	Characterising metabolomic signatures of lipid-modifying therapies through drug target mendelian randomisation.	Cholesterol levels in large LDL	Lipid traits	115,082 European ancestry individuals	2p23.3	GCKR
6	rs780094	2	27730940	rs1260326	35213538	2022-02-25	www.ncbi.nlm.nih.gov/pubmed/35213538	Characterising metabolomic signatures of lipid-modifying therapies through drug target mendelian randomisation.	Cholesterol levels in large VLDL	Lipid traits	115,082 European ancestry individuals	2p23.3	GCKR
6	rs780094	2	27730940	rs1260326	35213538	2022-02-25	www.ncbi.nlm.nih.gov/pubmed/35213538	Characterising metabolomic signatures of lipid-modifying therapies through drug target mendelian randomisation.	Cholesterol levels in medium HDL	Lipid traits	115,082 European ancestry individuals	2p23.3	GCKR
6	rs780094	2	27730940	rs1260326	35213538	2022-02-25	www.ncbi.nlm.nih.gov/pubmed/35213538	Characterising metabolomic signatures of lipid-modifying therapies through drug target mendelian randomisation.	Cholesterol levels in medium LDL	Lipid traits	115,082 European ancestry individuals	2p23.3	GCKR
6	rs780094	2	27752463	rs11127048	35213538	2022-02-25	www.ncbi.nlm.nih.gov/pubmed/35213538	Characterising metabolomic signatures of lipid-modifying therapies through drug target mendelian randomisation.	Cholesterol levels in medium VLDL	Lipid traits	115,082 European ancestry individuals	2p23.3	GCKR - C2orf16
6	rs780094	2	27730940	rs1260326	35213538	2022-02-25	www.ncbi.nlm.nih.gov/pubmed/35213538	Characterising metabolomic signatures of lipid-modifying therapies through drug target mendelian randomisation.	Cholesterol levels in small HDL	Lipid traits	115,082 European ancestry individuals	2p23.3	GCKR
6	rs780094	2	27730940	rs1260326	35213538	2022-02-25	www.ncbi.nlm.nih.gov/pubmed/35213538	Characterising metabolomic signatures of lipid-modifying therapies through drug target mendelian randomisation.	Cholesterol levels in small LDL	Lipid traits	115,082 European ancestry individuals	2p23.3	GCKR
6	rs780094	2	27730940	rs1260326	35213538	2022-02-25	www.ncbi.nlm.nih.gov/pubmed/35213538	Characterising metabolomic signatures of lipid-modifying therapies through drug target mendelian randomisation.	Cholesterol levels in small VLDL	Lipid traits	115,082 European ancestry individuals	2p23.3	GCKR
6	rs780094	2	27730940	rs1260326	35213538	2022-02-25	www.ncbi.nlm.nih.gov/pubmed/35213538	Characterising metabolomic signatures of lipid-modifying therapies through drug target mendelian randomisation.	Cholesterol levels in very large HDL	Lipid traits	115,082 European ancestry individuals	2p23.3	GCKR
6	rs780094	2	27730940	rs1260326	35213538	2022-02-25	www.ncbi.nlm.nih.gov/pubmed/35213538	Characterising metabolomic signatures of lipid-modifying therapies through drug target mendelian randomisation.	Cholesterol levels in very large VLDL	Lipid traits	115,082 European ancestry individuals	2p23.3	GCKR
6	rs780094	2	27730940	rs1260326	35213538	2022-02-25	www.ncbi.nlm.nih.gov/pubmed/35213538	Characterising metabolomic signatures of lipid-modifying therapies through drug target mendelian randomisation.	Cholesterol to total lipids ratio in IDL	Lipid traits	115,082 European ancestry individuals	2p23.3	GCKR
6	rs780094	2	27730940	rs1260326	35213538	2022-02-25	www.ncbi.nlm.nih.gov/pubmed/35213538	Characterising metabolomic signatures of lipid-modifying therapies through drug target mendelian randomisation.	Cholesterol to total lipids ratio in large HDL	Lipid traits	115,082 European ancestry individuals	2p23.3	GCKR
6	rs780094	2	27730940	rs1260326	35213538	2022-02-25	www.ncbi.nlm.nih.gov/pubmed/35213538	Characterising metabolomic signatures of lipid-modifying therapies through drug target mendelian randomisation.	Cholesterol to total lipids ratio in large LDL	Lipid traits	115,082 European ancestry individuals	2p23.3	GCKR
6	rs780094	2	27730940	rs1260326	35213538	2022-02-25	www.ncbi.nlm.nih.gov/pubmed/35213538	Characterising metabolomic signatures of lipid-modifying therapies through drug target mendelian randomisation.	Cholesterol to total lipids ratio in large VLDL	Lipid traits	115,071 European ancestry individuals	2p23.3	GCKR
6	rs780094	2	27730940	rs1260326	35213538	2022-02-25	www.ncbi.nlm.nih.gov/pubmed/35213538	Characterising metabolomic signatures of lipid-modifying therapies through drug target mendelian randomisation.	Cholesterol to total lipids ratio in medium HDL	Lipid traits	115,082 European ancestry individuals	2p23.3	GCKR
6	rs780094	2	27730940	rs1260326	35213538	2022-02-25	www.ncbi.nlm.nih.gov/pubmed/35213538	Characterising metabolomic signatures of lipid-modifying therapies through drug target mendelian randomisation.	Cholesterol to total lipids ratio in medium LDL	Lipid traits	115,082 European ancestry individuals	2p23.3	GCKR
6	rs780094	2	27730940	rs1260326	35213538	2022-02-25	www.ncbi.nlm.nih.gov/pubmed/35213538	Characterising metabolomic signatures of lipid-modifying therapies through drug target mendelian randomisation.	Cholesterol to total lipids ratio in medium VLDL	Lipid traits	115,082 European ancestry individuals	2p23.3	GCKR
6	rs780094	2	27730940	rs1260326	35213538	2022-02-25	www.ncbi.nlm.nih.gov/pubmed/35213538	Characterising metabolomic signatures of lipid-modifying therapies through drug target mendelian randomisation.	Cholesterol to total lipids ratio in small HDL	Lipid traits	115,082 European ancestry individuals	2p23.3	GCKR
6	rs780094	2	27730940	rs1260326	35213538	2022-02-25	www.ncbi.nlm.nih.gov/pubmed/35213538	Characterising metabolomic signatures of lipid-modifying therapies through drug target mendelian randomisation.	Cholesterol to total lipids ratio in small VLDL	Lipid traits	115,082 European ancestry individuals	2p23.3	GCKR
6	rs780094	2	27730940	rs1260326	35213538	2022-02-25	www.ncbi.nlm.nih.gov/pubmed/35213538	Characterising metabolomic signatures of lipid-modifying therapies through drug target mendelian randomisation.	Cholesterol to total lipids ratio in very large VLDL	Lipid traits	114,160 European ancestry individuals	2p23.3	GCKR
6	rs780094	2	27730940	rs1260326	35213538	2022-02-25	www.ncbi.nlm.nih.gov/pubmed/35213538	Characterising metabolomic signatures of lipid-modifying therapies through drug target mendelian randomisation.	Cholesterol to total lipids ratio in very small VLDL	Lipid traits	115,082 European ancestry individuals	2p23.3	GCKR
6	rs780094	2	27730940	rs1260326	20686565	2010-08-05	www.ncbi.nlm.nih.gov/pubmed/20686565	Biological, clinical and population relevance of 95 loci for blood lipids.	Cholesterol, total	Lipid traits	100,184 European ancestry individuals	2p23.3	GCKR
6	rs780094	2	27730940	rs1260326	24097068	2013-10-06	www.ncbi.nlm.nih.gov/pubmed/24097068	Discovery and refinement of loci associated with lipid levels.	Cholesterol, total	Lipid traits	94,595 European ancestry individuals	2p23.3	GCKR
6	rs780094	2	27730940	rs1260326	25961943	2015-05-11	www.ncbi.nlm.nih.gov/pubmed/25961943	The impact of low-frequency and rare variants on lipid levels.	Cholesterol, total	Lipid traits	up to 62,166 European ancestry individuals	2p23.3	GCKR
6	rs780094	2	27730940	rs1260326	35213538	2022-02-25	www.ncbi.nlm.nih.gov/pubmed/35213538	Characterising metabolomic signatures of lipid-modifying therapies through drug target mendelian randomisation.	Cholesteryl ester levels in chylomicrons and extremely large VLDL	Lipid traits	115,082 European ancestry individuals	2p23.3	GCKR
6	rs780094	2	27730940	rs1260326	35213538	2022-02-25	www.ncbi.nlm.nih.gov/pubmed/35213538	Characterising metabolomic signatures of lipid-modifying therapies through drug target mendelian randomisation.	Cholesteryl ester levels in large HDL	Lipid traits	115,082 European ancestry individuals	2p23.3	GCKR
6	rs780094	2	27730940	rs1260326	35213538	2022-02-25	www.ncbi.nlm.nih.gov/pubmed/35213538	Characterising metabolomic signatures of lipid-modifying therapies through drug target mendelian randomisation.	Cholesteryl ester levels in large LDL	Lipid traits	115,082 European ancestry individuals	2p23.3	GCKR
6	rs780094	2	27730940	rs1260326	35213538	2022-02-25	www.ncbi.nlm.nih.gov/pubmed/35213538	Characterising metabolomic signatures of lipid-modifying therapies through drug target mendelian randomisation.	Cholesteryl ester levels in large VLDL	Lipid traits	115,082 European ancestry individuals	2p23.3	GCKR
6	rs780094	2	27730940	rs1260326	35213538	2022-02-25	www.ncbi.nlm.nih.gov/pubmed/35213538	Characterising metabolomic signatures of lipid-modifying therapies through drug target mendelian randomisation.	Cholesteryl ester levels in LDL	Lipid traits	115,082 European ancestry individuals	2p23.3	GCKR
6	rs780094	2	27730940	rs1260326	35213538	2022-02-25	www.ncbi.nlm.nih.gov/pubmed/35213538	Characterising metabolomic signatures of lipid-modifying therapies through drug target mendelian randomisation.	Cholesteryl ester levels in medium HDL	Lipid traits	115,082 European ancestry individuals	2p23.3	GCKR
6	rs780094	2	27730940	rs1260326	35213538	2022-02-25	www.ncbi.nlm.nih.gov/pubmed/35213538	Characterising metabolomic signatures of lipid-modifying therapies through drug target mendelian randomisation.	Cholesteryl ester levels in medium LDL	Lipid traits	115,082 European ancestry individuals	2p23.3	GCKR
6	rs780094	2	27730940	rs1260326	35213538	2022-02-25	www.ncbi.nlm.nih.gov/pubmed/35213538	Characterising metabolomic signatures of lipid-modifying therapies through drug target mendelian randomisation.	Cholesteryl ester levels in small HDL	Lipid traits	115,082 European ancestry individuals	2p23.3	GCKR
6	rs780094	2	27730940	rs1260326	35213538	2022-02-25	www.ncbi.nlm.nih.gov/pubmed/35213538	Characterising metabolomic signatures of lipid-modifying therapies through drug target mendelian randomisation.	Cholesteryl ester levels in small LDL	Lipid traits	115,082 European ancestry individuals	2p23.3	GCKR
6	rs780094	2	27730940	rs1260326	35213538	2022-02-25	www.ncbi.nlm.nih.gov/pubmed/35213538	Characterising metabolomic signatures of lipid-modifying therapies through drug target mendelian randomisation.	Cholesteryl ester levels in small VLDL	Lipid traits	115,082 European ancestry individuals	2p23.3	GCKR
6	rs780094	2	27730940	rs1260326	35213538	2022-02-25	www.ncbi.nlm.nih.gov/pubmed/35213538	Characterising metabolomic signatures of lipid-modifying therapies through drug target mendelian randomisation.	Cholesteryl ester levels in very large HDL	Lipid traits	115,082 European ancestry individuals	2p23.3	GCKR
6	rs780094	2	27730940	rs1260326	35213538	2022-02-25	www.ncbi.nlm.nih.gov/pubmed/35213538	Characterising metabolomic signatures of lipid-modifying therapies through drug target mendelian randomisation.	Cholesteryl ester levels in very large VLDL	Lipid traits	115,082 European ancestry individuals	2p23.3	GCKR
6	rs780094	2	27730940	rs1260326	35213538	2022-02-25	www.ncbi.nlm.nih.gov/pubmed/35213538	Characterising metabolomic signatures of lipid-modifying therapies through drug target mendelian randomisation.	Cholesteryl ester levels in VLDL	Lipid traits	115,082 European ancestry individuals	2p23.3	GCKR
6	rs780094	2	27730940	rs1260326	35213538	2022-02-25	www.ncbi.nlm.nih.gov/pubmed/35213538	Characterising metabolomic signatures of lipid-modifying therapies through drug target mendelian randomisation.	Cholesteryl esters to total lipids ratio in IDL	Lipid traits	115,082 European ancestry individuals	2p23.3	GCKR
6	rs780094	2	27730940	rs1260326	35213538	2022-02-25	www.ncbi.nlm.nih.gov/pubmed/35213538	Characterising metabolomic signatures of lipid-modifying therapies through drug target mendelian randomisation.	Cholesteryl esters to total lipids ratio in large HDL	Lipid traits	115,082 European ancestry individuals	2p23.3	GCKR
6	rs780094	2	27730940	rs1260326	35213538	2022-02-25	www.ncbi.nlm.nih.gov/pubmed/35213538	Characterising metabolomic signatures of lipid-modifying therapies through drug target mendelian randomisation.	Cholesteryl esters to total lipids ratio in large LDL	Lipid traits	115,082 European ancestry individuals	2p23.3	GCKR
6	rs780094	2	27730940	rs1260326	35213538	2022-02-25	www.ncbi.nlm.nih.gov/pubmed/35213538	Characterising metabolomic signatures of lipid-modifying therapies through drug target mendelian randomisation.	Cholesteryl esters to total lipids ratio in large VLDL	Lipid traits	115,071 European ancestry individuals	2p23.3	GCKR
6	rs780094	2	27730940	rs1260326	35213538	2022-02-25	www.ncbi.nlm.nih.gov/pubmed/35213538	Characterising metabolomic signatures of lipid-modifying therapies through drug target mendelian randomisation.	Cholesteryl esters to total lipids ratio in medium HDL	Lipid traits	115,082 European ancestry individuals	2p23.3	GCKR
6	rs780094	2	27730940	rs1260326	35213538	2022-02-25	www.ncbi.nlm.nih.gov/pubmed/35213538	Characterising metabolomic signatures of lipid-modifying therapies through drug target mendelian randomisation.	Cholesteryl esters to total lipids ratio in medium LDL	Lipid traits	115,082 European ancestry individuals	2p23.3	GCKR
6	rs780094	2	27730940	rs1260326	35213538	2022-02-25	www.ncbi.nlm.nih.gov/pubmed/35213538	Characterising metabolomic signatures of lipid-modifying therapies through drug target mendelian randomisation.	Cholesteryl esters to total lipids ratio in medium VLDL	Lipid traits	115,082 European ancestry individuals	2p23.3	GCKR
6	rs780094	2	27730940	rs1260326	35213538	2022-02-25	www.ncbi.nlm.nih.gov/pubmed/35213538	Characterising metabolomic signatures of lipid-modifying therapies through drug target mendelian randomisation.	Cholesteryl esters to total lipids ratio in small HDL	Lipid traits	115,082 European ancestry individuals	2p23.3	GCKR
6	rs780094	2	27730940	rs1260326	35213538	2022-02-25	www.ncbi.nlm.nih.gov/pubmed/35213538	Characterising metabolomic signatures of lipid-modifying therapies through drug target mendelian randomisation.	Cholesteryl esters to total lipids ratio in small LDL	Lipid traits	115,082 European ancestry individuals	2p23.3	GCKR
6	rs780094	2	27730940	rs1260326	35213538	2022-02-25	www.ncbi.nlm.nih.gov/pubmed/35213538	Characterising metabolomic signatures of lipid-modifying therapies through drug target mendelian randomisation.	Cholesteryl esters to total lipids ratio in small VLDL	Lipid traits	115,082 European ancestry individuals	2p23.3	GCKR
6	rs780094	2	27730940	rs1260326	35213538	2022-02-25	www.ncbi.nlm.nih.gov/pubmed/35213538	Characterising metabolomic signatures of lipid-modifying therapies through drug target mendelian randomisation.	Cholesteryl esters to total lipids ratio in very large VLDL	Lipid traits	114,160 European ancestry individuals	2p23.3	GCKR
6	rs780094	2	27730940	rs1260326	35213538	2022-02-25	www.ncbi.nlm.nih.gov/pubmed/35213538	Characterising metabolomic signatures of lipid-modifying therapies through drug target mendelian randomisation.	Cholesteryl esters to total lipids ratio in very small VLDL	Lipid traits	115,082 European ancestry individuals	2p23.3	GCKR
6	rs780094	2	27730940	rs1260326	26974007	2016-03-14	www.ncbi.nlm.nih.gov/pubmed/26974007	Analysis of five chronic inflammatory diseases identifies 27 new associations and highlights disease-specific patterns at shared loci.	Chronic inflammatory diseases (ankylosing spondylitis, Crohn's disease, psoriasis, primary sclerosing cholangitis, ulcerative colitis) (pleiotropy)	Immune Disease	8,726 European ancestry ankylosing spondylitis cases, 19,085 European ancestry Crohn’s disease cases, 6,530 European ancestry psoriasis cases, 3,408 European ancestry primary sclerosing cholangitis cases, 14,513 European ancestry ulcerative colitis cases, 34,213 European ancestry controls	2p23.3	GCKR
6	rs780094	2	27730940	rs1260326	20383146	2010-04-11	www.ncbi.nlm.nih.gov/pubmed/20383146	New loci associated with kidney function and chronic kidney disease.	Chronic kidney disease	Chronic kidney disease	Up to 67,093 European ancestry individuals	2p23.3	GCKR
6	rs780094	2	27730940	rs1260326	35692035	2022-06-13	www.ncbi.nlm.nih.gov/pubmed/35692035	Role of circulating polyunsaturated fatty acids on cardiovascular diseases risk: analysis using Mendelian randomization and fatty acid genetic association data from over 114,000 UK Biobank participants.	Circulating docosahexaenoic acid levels	Lipid traits	114,999 European ancestry individuals	2p23.3	GCKR
6	rs780094	2	27742603	rs780093	26833098	2016-02-01	www.ncbi.nlm.nih.gov/pubmed/26833098	Genome-wide meta-analysis uncovers novel loci influencing circulating leptin levels.	circulating leptin levels	Blood metabolites	14,586 European ancestry men, 20,706 European ancestry women	2p23.3	GCKR
6	rs780094	2	27742603	rs780093	26833098	2016-02-01	www.ncbi.nlm.nih.gov/pubmed/26833098	Genome-wide meta-analysis uncovers novel loci influencing circulating leptin levels.	circulating leptin levels	Blood metabolites	14,586 European ancestry men, 20,706 European ancestry women	2p23.3	GCKR
6	rs780094	2	27730940	rs1260326	32917775	2020-09-11	www.ncbi.nlm.nih.gov/pubmed/32917775	Genetic Studies of Leptin Concentrations Implicate Leptin in the Regulation of Early Adiposity.	circulating leptin levels	Blood metabolites	27,987 European ancestry women	2p23.3	GCKR
6	rs780094	2	27730940	rs1260326	32917775	2020-09-11	www.ncbi.nlm.nih.gov/pubmed/32917775	Genetic Studies of Leptin Concentrations Implicate Leptin in the Regulation of Early Adiposity.	circulating leptin levels	Blood metabolites	49,909 European ancestry individuals	2p23.3	GCKR
6	rs780094	2	27730940	rs1260326	32917775	2020-09-11	www.ncbi.nlm.nih.gov/pubmed/32917775	Genetic Studies of Leptin Concentrations Implicate Leptin in the Regulation of Early Adiposity.	circulating leptin levels adjusted for BMI	Blood metabolites	27,947 European ancestry women	2p23.3	GCKR
6	rs780094	2	27730940	rs1260326	32917775	2020-09-11	www.ncbi.nlm.nih.gov/pubmed/32917775	Genetic Studies of Leptin Concentrations Implicate Leptin in the Regulation of Early Adiposity.	circulating leptin levels adjusted for BMI	Blood metabolites	27,947 European ancestry women	2p23.3	GCKR
6	rs780094	2	27730940	rs1260326	32917775	2020-09-11	www.ncbi.nlm.nih.gov/pubmed/32917775	Genetic Studies of Leptin Concentrations Implicate Leptin in the Regulation of Early Adiposity.	circulating leptin levels adjusted for BMI	Blood metabolites	49,830 European ancestry individuals	2p23.3	GCKR
6	rs780094	2	27730940	rs1260326	32917775	2020-09-11	www.ncbi.nlm.nih.gov/pubmed/32917775	Genetic Studies of Leptin Concentrations Implicate Leptin in the Regulation of Early Adiposity.	circulating leptin levels adjusted for BMI	Blood metabolites	49,830 European ancestry individuals	2p23.3	GCKR
6	rs780094	2	27742603	rs780093	26833098	2016-02-01	www.ncbi.nlm.nih.gov/pubmed/26833098	Genome-wide meta-analysis uncovers novel loci influencing circulating leptin levels.	circulating leptin levels adjusted for BMI	Blood metabolites	up to 14,094 European ancestry men, up to 19,893 European ancestry women	2p23.3	GCKR
6	rs780094	2	27742603	rs780093	26833098	2016-02-01	www.ncbi.nlm.nih.gov/pubmed/26833098	Genome-wide meta-analysis uncovers novel loci influencing circulating leptin levels.	circulating leptin levels adjusted for BMI	Blood metabolites	up to 14,094 European ancestry men, up to 19,893 European ancestry women	2p23.3	GCKR
6	rs780094	2	27741237	rs780094	32341051	2020-04-01	www.ncbi.nlm.nih.gov/pubmed/32341051	Shared genetic architecture and casual relationship between leptin levels and type 2 diabetes: large-scale cross-trait meta-analysis and Mendelian randomization analysis.	Circulating leptin levels or fasting insulin levels	Blood metabolites	254,263 individuals	2p23.3	GCKR
6	rs780094	2	27741237	rs780094	32341051	2020-04-01	www.ncbi.nlm.nih.gov/pubmed/32341051	Shared genetic architecture and casual relationship between leptin levels and type 2 diabetes: large-scale cross-trait meta-analysis and Mendelian randomization analysis.	Circulating leptin levels or HOMA-IR	Blood metabolites	254,263 individuals	2p23.3	GCKR
6	rs780094	2	27741237	rs780094	32341051	2020-04-01	www.ncbi.nlm.nih.gov/pubmed/32341051	Shared genetic architecture and casual relationship between leptin levels and type 2 diabetes: large-scale cross-trait meta-analysis and Mendelian randomization analysis.	Circulating leptin levels or type 2 diabetes	Blood metabolites	254,263 individuals	2p23.3	GCKR
6	rs780094	2	27752463	rs11127048	35213538	2022-02-25	www.ncbi.nlm.nih.gov/pubmed/35213538	Characterising metabolomic signatures of lipid-modifying therapies through drug target mendelian randomisation.	Clinical LDL cholesterol levels	Lipid traits	115,082 European ancestry individuals	2p23.3	GCKR - C2orf16
6	rs780094	2	27730940	rs1260326	31046077	2019-05-02	www.ncbi.nlm.nih.gov/pubmed/31046077	A genome-wide association study of bitter and sweet beverage consumption.	Coffee consumption	Dietary traits	335,909 European ancestry individuals	2p23.3	GCKR
6	rs780094	2	27730940	rs1260326	31837886	2019-12-02	www.ncbi.nlm.nih.gov/pubmed/31837886	Coffee Consumption and Kidney Function: A Mendelian Randomization Study.	Coffee consumption (cups per day)	Dietary traits	227,666 British ancestry individuals	2p23.3	GCKR
6	rs780094	2	27730940	rs1260326	25288136	2014-10-07	www.ncbi.nlm.nih.gov/pubmed/25288136	Genome-wide meta-analysis identifies six novel loci associated with habitual coffee consumption.	Coffee consumption (cups per day)	Dietary traits	91,462 European ancestry individuals	2p23.3	GCKR
6	rs780094	2	27730940	rs1260326	35213538	2022-02-25	www.ncbi.nlm.nih.gov/pubmed/35213538	Characterising metabolomic signatures of lipid-modifying therapies through drug target mendelian randomisation.	Concentration of chylomicrons and extremely large VLDL particles	Lipid traits	115,082 European ancestry individuals	2p23.3	GCKR
6	rs780094	2	27730940	rs1260326	35213538	2022-02-25	www.ncbi.nlm.nih.gov/pubmed/35213538	Characterising metabolomic signatures of lipid-modifying therapies through drug target mendelian randomisation.	Concentration of HDL particles	Lipid traits	115,082 European ancestry individuals	2p23.3	GCKR
6	rs780094	2	27730940	rs1260326	35213538	2022-02-25	www.ncbi.nlm.nih.gov/pubmed/35213538	Characterising metabolomic signatures of lipid-modifying therapies through drug target mendelian randomisation.	Concentration of large HDL particles	Lipid traits	115,082 European ancestry individuals	2p23.3	GCKR
6	rs780094	2	27752463	rs11127048	35213538	2022-02-25	www.ncbi.nlm.nih.gov/pubmed/35213538	Characterising metabolomic signatures of lipid-modifying therapies through drug target mendelian randomisation.	Concentration of large LDL particles	Lipid traits	115,082 European ancestry individuals	2p23.3	GCKR - C2orf16
6	rs780094	2	27730940	rs1260326	35213538	2022-02-25	www.ncbi.nlm.nih.gov/pubmed/35213538	Characterising metabolomic signatures of lipid-modifying therapies through drug target mendelian randomisation.	Concentration of large VLDL particles	Lipid traits	115,082 European ancestry individuals	2p23.3	GCKR
6	rs780094	2	27752463	rs11127048	35213538	2022-02-25	www.ncbi.nlm.nih.gov/pubmed/35213538	Characterising metabolomic signatures of lipid-modifying therapies through drug target mendelian randomisation.	Concentration of LDL particles	Lipid traits	115,082 European ancestry individuals	2p23.3	GCKR - C2orf16
6	rs780094	2	27730940	rs1260326	35213538	2022-02-25	www.ncbi.nlm.nih.gov/pubmed/35213538	Characterising metabolomic signatures of lipid-modifying therapies through drug target mendelian randomisation.	Concentration of medium HDL particles	Lipid traits	115,082 European ancestry individuals	2p23.3	GCKR
6	rs780094	2	27730940	rs1260326	35213538	2022-02-25	www.ncbi.nlm.nih.gov/pubmed/35213538	Characterising metabolomic signatures of lipid-modifying therapies through drug target mendelian randomisation.	Concentration of medium LDL particles	Lipid traits	115,082 European ancestry individuals	2p23.3	GCKR
6	rs780094	2	27730940	rs1260326	35213538	2022-02-25	www.ncbi.nlm.nih.gov/pubmed/35213538	Characterising metabolomic signatures of lipid-modifying therapies through drug target mendelian randomisation.	Concentration of medium VLDL particles	Lipid traits	115,082 European ancestry individuals	2p23.3	GCKR
6	rs780094	2	27730940	rs1260326	35213538	2022-02-25	www.ncbi.nlm.nih.gov/pubmed/35213538	Characterising metabolomic signatures of lipid-modifying therapies through drug target mendelian randomisation.	Concentration of small HDL particles	Lipid traits	115,082 European ancestry individuals	2p23.3	GCKR
6	rs780094	2	27730940	rs1260326	35213538	2022-02-25	www.ncbi.nlm.nih.gov/pubmed/35213538	Characterising metabolomic signatures of lipid-modifying therapies through drug target mendelian randomisation.	Concentration of small LDL particles	Lipid traits	115,082 European ancestry individuals	2p23.3	GCKR
6	rs780094	2	27730940	rs1260326	35213538	2022-02-25	www.ncbi.nlm.nih.gov/pubmed/35213538	Characterising metabolomic signatures of lipid-modifying therapies through drug target mendelian randomisation.	Concentration of small VLDL particles	Lipid traits	115,082 European ancestry individuals	2p23.3	GCKR
6	rs780094	2	27730940	rs1260326	35213538	2022-02-25	www.ncbi.nlm.nih.gov/pubmed/35213538	Characterising metabolomic signatures of lipid-modifying therapies through drug target mendelian randomisation.	Concentration of very large HDL particles	Lipid traits	115,082 European ancestry individuals	2p23.3	GCKR
6	rs780094	2	27730940	rs1260326	35213538	2022-02-25	www.ncbi.nlm.nih.gov/pubmed/35213538	Characterising metabolomic signatures of lipid-modifying therapies through drug target mendelian randomisation.	Concentration of very large VLDL particles	Lipid traits	115,082 European ancestry individuals	2p23.3	GCKR
6	rs780094	2	27730940	rs1260326	35213538	2022-02-25	www.ncbi.nlm.nih.gov/pubmed/35213538	Characterising metabolomic signatures of lipid-modifying therapies through drug target mendelian randomisation.	Concentration of very small VLDL particles	Lipid traits	115,082 European ancestry individuals	2p23.3	GCKR
6	rs780094	2	27741237	rs780094	18439548	2008-04-24	www.ncbi.nlm.nih.gov/pubmed/18439548	Loci related to metabolic-syndrome pathways including LEPR,HNF1A, IL6R, and GCKR associate with plasma C-reactive protein: the Women's Genome Health Study.	C-reactive protein	Inflammation/Infection	6,345 European ancestry female individuals	2p23.3	GCKR
6	rs780094	2	27730940	rs1260326	30388399	2018-11-01	www.ncbi.nlm.nih.gov/pubmed/30388399	Genome Analyses of >200,000 Individuals Identify 58 Loci for Chronic Inflammation and Highlight Pathways that Link Inflammation and Complex Disorders.	C-reactive protein levels	Inflammation/Infection	148,164 European ancestry individuals	2p23.3	GCKR
6	rs780094	2	27730940	rs1260326	31900758	2020-01-03	www.ncbi.nlm.nih.gov/pubmed/31900758	Using Mendelian randomization to evaluate the causal relationship between serum C-reactive protein levels and age-related macular degeneration.	C-reactive protein levels	Inflammation/Infection	418,642 British ancestry individuals	2p23.3	GCKR
6	rs780094	2	27730940	rs1260326	35459240	2022-04-22	www.ncbi.nlm.nih.gov/pubmed/35459240	Genetic analysis of over half a million people characterises C-reactive protein loci.	C-reactive protein levels	Inflammation/Infection	575,531 European ancestry individuals	2p23.3	GCKR
6	rs780094	2	27730940	rs1260326	30388399	2018-11-01	www.ncbi.nlm.nih.gov/pubmed/30388399	Genome Analyses of >200,000 Individuals Identify 58 Loci for Chronic Inflammation and Highlight Pathways that Link Inflammation and Complex Disorders.	C-reactive protein levels	Inflammation/Infection	up to 92,771 European ancestry males, up to 113,387 European ancestry females	2p23.3	GCKR
6	rs780094	2	27730940	rs1260326	30388399	2018-11-01	www.ncbi.nlm.nih.gov/pubmed/30388399	Genome Analyses of >200,000 Individuals Identify 58 Loci for Chronic Inflammation and Highlight Pathways that Link Inflammation and Complex Disorders.	C-reactive protein levels	Inflammation/Infection	up to 92,771 European ancestry males, up to 113,387 European ancestry females	2p23.3	GCKR
6	rs780094	2	27730940	rs1260326	30388399	2018-11-01	www.ncbi.nlm.nih.gov/pubmed/30388399	Genome Analyses of >200,000 Individuals Identify 58 Loci for Chronic Inflammation and Highlight Pathways that Link Inflammation and Complex Disorders.	C-reactive protein levels	Inflammation/Infection	up to 92,771 European ancestry males, up to 113,387 European ancestry females	2p23.3	GCKR
6	rs780094	2	27730940	rs1260326	27286809	2016-06-10	www.ncbi.nlm.nih.gov/pubmed/27286809	Bivariate genome-wide association study identifies novel pleiotropic loci for lipids and inflammation.	C-reactive protein levels or total cholesterol levels (pleiotropy)	Inflammation/Infection	65,000 individuals (C-reactive protein), 100,184 individuals (total cholesterol)	2p23.3	GCKR
6	rs780094	2	27730940	rs1260326	27286809	2016-06-10	www.ncbi.nlm.nih.gov/pubmed/27286809	Bivariate genome-wide association study identifies novel pleiotropic loci for lipids and inflammation.	C-reactive protein levels or triglyceride levels (pleiotropy)	Inflammation/Infection	65,000 individuals (C-reactive protein), 96,598 individuals (triglycerides)	2p23.3	GCKR
6	rs780094	2	27730940	rs1260326	33414548	2021-01-07	www.ncbi.nlm.nih.gov/pubmed/33414548	A cross-platform approach identifies genetic regulators of human metabolism and health.	Creatinine levels	Liver/Kidney/Metabolite	84,794 Caucasian ancestry individuals	2p23.3	GCKR
6	rs780094	2	27741237	rs780094	26192919	2015-07-20	www.ncbi.nlm.nih.gov/pubmed/26192919	Association analyses identify 38 susceptibility loci for inflammatory bowel disease and highlight shared genetic risk across populations.	Crohn's disease	Gastrointestinal diseases	5,956 European ancestry cases, 14,927 European ancestry controls	2p23.3	GCKR
6	rs780094	2	27742603	rs780093	21102463	2010-11-21	www.ncbi.nlm.nih.gov/pubmed/21102463	Genome-wide meta-analysis increases to 71 the number of confirmed Crohn's disease susceptibility loci.	Crohn's disease	Gastrointestinal diseases	6,333 European ancestry cases, 15,056 European ancestry controls	2p23.3	GCKR
6	rs780094	2	27730940	rs1260326	35213538	2022-02-25	www.ncbi.nlm.nih.gov/pubmed/35213538	Characterising metabolomic signatures of lipid-modifying therapies through drug target mendelian randomisation.	Degree of unsaturation	Lipid traits	115,006 European ancestry individuals	2p23.3	GCKR
6	rs780094	2	27730940	rs1260326	34503513	2021-09-10	www.ncbi.nlm.nih.gov/pubmed/34503513	Genome-wide analysis of blood lipid metabolites in over 5000 South Asians reveals biological insights at cardiometabolic disease loci.	Diacylglycerol_32:2_[M+H-H2O]1+ levels	Lipid traits	13,814 British ancestry individuals	2p23.3	GCKR
6	rs780094	2	27741237	rs780094	34503513	2021-09-10	www.ncbi.nlm.nih.gov/pubmed/34503513	Genome-wide analysis of blood lipid metabolites in over 5000 South Asians reveals biological insights at cardiometabolic disease loci.	Diacylglycerol_32:2_[M+H-H2O]1+ levels	Lipid traits	13,814 British ancestry individuals	2p23.3	GCKR
6	rs780094	2	27742603	rs780093	34503513	2021-09-10	www.ncbi.nlm.nih.gov/pubmed/34503513	Genome-wide analysis of blood lipid metabolites in over 5000 South Asians reveals biological insights at cardiometabolic disease loci.	Diacylglycerol_32:2_[M+H-H2O]1+ levels	Lipid traits	13,814 British ancestry individuals	2p23.3	GCKR
6	rs780094	2	27748624	rs1260333	34503513	2021-09-10	www.ncbi.nlm.nih.gov/pubmed/34503513	Genome-wide analysis of blood lipid metabolites in over 5000 South Asians reveals biological insights at cardiometabolic disease loci.	Diacylglycerol_32:2_[M+H-H2O]1+ levels	Lipid traits	13,814 British ancestry individuals	2p23.3	GCKR - C2orf16
6	rs780094	2	27730940	rs1260326	34503513	2021-09-10	www.ncbi.nlm.nih.gov/pubmed/34503513	Genome-wide analysis of blood lipid metabolites in over 5000 South Asians reveals biological insights at cardiometabolic disease loci.	Diacylglycerol_34:1_[M+H-H2O]1+ levels	Lipid traits	13,814 British ancestry individuals	2p23.3	GCKR
6	rs780094	2	27730940	rs1260326	34503513	2021-09-10	www.ncbi.nlm.nih.gov/pubmed/34503513	Genome-wide analysis of blood lipid metabolites in over 5000 South Asians reveals biological insights at cardiometabolic disease loci.	Diacylglycerol_34:2_[M+H-H2O]1+ levels	Lipid traits	13,814 British ancestry individuals	2p23.3	GCKR
6	rs780094	2	27730940	rs1260326	34503513	2021-09-10	www.ncbi.nlm.nih.gov/pubmed/34503513	Genome-wide analysis of blood lipid metabolites in over 5000 South Asians reveals biological insights at cardiometabolic disease loci.	Diacylglycerol_34:3_[M+H-H2O]1+ levels	Lipid traits	13,814 British ancestry individuals	2p23.3	GCKR
6	rs780094	2	27741237	rs780094	34503513	2021-09-10	www.ncbi.nlm.nih.gov/pubmed/34503513	Genome-wide analysis of blood lipid metabolites in over 5000 South Asians reveals biological insights at cardiometabolic disease loci.	Diacylglycerol_34:3_[M+H-H2O]1+ levels	Lipid traits	13,814 British ancestry individuals	2p23.3	GCKR
6	rs780094	2	27742603	rs780093	34503513	2021-09-10	www.ncbi.nlm.nih.gov/pubmed/34503513	Genome-wide analysis of blood lipid metabolites in over 5000 South Asians reveals biological insights at cardiometabolic disease loci.	Diacylglycerol_34:3_[M+H-H2O]1+ levels	Lipid traits	13,814 British ancestry individuals	2p23.3	GCKR
6	rs780094	2	27748624	rs1260333	34503513	2021-09-10	www.ncbi.nlm.nih.gov/pubmed/34503513	Genome-wide analysis of blood lipid metabolites in over 5000 South Asians reveals biological insights at cardiometabolic disease loci.	Diacylglycerol_34:3_[M+H-H2O]1+ levels	Lipid traits	13,814 British ancestry individuals	2p23.3	GCKR - C2orf16
6	rs780094	2	27730940	rs1260326	34503513	2021-09-10	www.ncbi.nlm.nih.gov/pubmed/34503513	Genome-wide analysis of blood lipid metabolites in over 5000 South Asians reveals biological insights at cardiometabolic disease loci.	Diacylglycerol_44:7_[M+H-H2O]1+ levels	Lipid traits	13,814 British ancestry individuals	2p23.3	GCKR
6	rs780094	2	27741237	rs780094	34503513	2021-09-10	www.ncbi.nlm.nih.gov/pubmed/34503513	Genome-wide analysis of blood lipid metabolites in over 5000 South Asians reveals biological insights at cardiometabolic disease loci.	Diacylglycerol_44:7_[M+H-H2O]1+ levels	Lipid traits	13,814 British ancestry individuals	2p23.3	GCKR
6	rs780094	2	27742603	rs780093	34503513	2021-09-10	www.ncbi.nlm.nih.gov/pubmed/34503513	Genome-wide analysis of blood lipid metabolites in over 5000 South Asians reveals biological insights at cardiometabolic disease loci.	Diacylglycerol_44:7_[M+H-H2O]1+ levels	Lipid traits	13,814 British ancestry individuals	2p23.3	GCKR
6	rs780094	2	27748624	rs1260333	34503513	2021-09-10	www.ncbi.nlm.nih.gov/pubmed/34503513	Genome-wide analysis of blood lipid metabolites in over 5000 South Asians reveals biological insights at cardiometabolic disease loci.	Diacylglycerol_44:7_[M+H-H2O]1+ levels	Lipid traits	13,814 British ancestry individuals	2p23.3	GCKR - C2orf16
6	rs780094	2	27752463	rs11127048	34426670	2021-08-23	www.ncbi.nlm.nih.gov/pubmed/34426670	Genetic analysis of dietary intake identifies new loci and functional links with metabolic traits.	Dietary macronutrient intake (multi-trait analysis)	Dietary traits	282,271 European ancestry individuals	2p23.3	GCKR - C2orf16
6	rs780094	2	27730940	rs1260326	35213538	2022-02-25	www.ncbi.nlm.nih.gov/pubmed/35213538	Characterising metabolomic signatures of lipid-modifying therapies through drug target mendelian randomisation.	Docosahexaenoic acid levels	Lipid traits	115,006 European ancestry individuals	2p23.3	GCKR
6	rs780094	2	27730940	rs1260326	33893285	2021-04-23	www.ncbi.nlm.nih.gov/pubmed/33893285	The impact of non-additive genetic associations on age-related complex diseases.	Dyslipidemia	Lipid traits	30,244 European ancestry cases, 26,393 European ancestry controls	2p23.3	GCKR
6	rs780094	2	27741237	rs780094	31152163	2019-05-31	www.ncbi.nlm.nih.gov/pubmed/31152163	A catalog of genetic loci associated with kidney function from analyses of a million individuals.	Estimated glomerular filtration rate	Liver/Kidney/Metabolite	567,460 European ancestry individuals	2p23.3	GCKR
6	rs780094	2	27730940	rs1260326	34272381	2021-07-16	www.ncbi.nlm.nih.gov/pubmed/34272381	Discovery and prioritization of variants and genes for kidney function in >1.2 million individuals.	Estimated glomerular filtration rate (creatinine)	Liver/Kidney/Metabolite	1,004,040 European ancestry individuals	2p23.3	GCKR
6	rs780094	2	27730940	rs1260326	32042192	2020-02-10	www.ncbi.nlm.nih.gov/pubmed/32042192	Using human genetics to understand the disease impacts of testosterone in men and women.	Estradiol levels	Sex Traits	206,927 European ancestry men	2p23.3	GCKR
6	rs780094	2	27730940	rs1260326	34906840	2021-12-06	www.ncbi.nlm.nih.gov/pubmed/34906840	Polygenic architecture and cardiovascular risk of familial combined hyperlipidemia.	Familial combined hyperlipidemia defined by Brunzell criteria	Lipid traits	3,838 British ancestry cases, 345,384 British ancestry controls	2p23.3	GCKR
6	rs780094	2	27730940	rs1260326	34906840	2021-12-06	www.ncbi.nlm.nih.gov/pubmed/34906840	Polygenic architecture and cardiovascular risk of familial combined hyperlipidemia.	Familial combined hyperlipidemia defined by Consensus criteria	Lipid traits	39,961 British ancestry cases, 309,261 British ancestry controls	2p23.3	GCKR
6	rs780094	2	27730940	rs1260326	34906840	2021-12-06	www.ncbi.nlm.nih.gov/pubmed/34906840	Polygenic architecture and cardiovascular risk of familial combined hyperlipidemia.	Familial combined hyperlipidemia defined by Dutch criteria	Lipid traits	17,485 British ancestry cases, 331,737 British ancestry controls	2p23.3	GCKR
6	rs780094	2	27730940	rs1260326	34906840	2021-12-06	www.ncbi.nlm.nih.gov/pubmed/34906840	Polygenic architecture and cardiovascular risk of familial combined hyperlipidemia.	Familial combined hyperlipidemia defined by Goldstein criteria	Lipid traits	1,688 British ancestry cases, 347,534 British ancestry controls	2p23.3	GCKR
6	rs780094	2	27730940	rs1260326	34906840	2021-12-06	www.ncbi.nlm.nih.gov/pubmed/34906840	Polygenic architecture and cardiovascular risk of familial combined hyperlipidemia.	Familial combined hyperlipidemia defined by Mexico criteria	Lipid traits	5,153 British ancestry cases, 344,069 British ancestry controls	2p23.3	GCKR
6	rs780094	2	27741237	rs780094	20081858	2010-01-17	www.ncbi.nlm.nih.gov/pubmed/20081858	New genetic loci implicated in fasting glucose homeostasis and their impact on type 2 diabetes risk.	Fasting blood glucose	Blood glucose	46,186 European ancestry individuals	2p23.3	GCKR
6	rs780094	2	27741237	rs780094	25631608	2015-01-29	www.ncbi.nlm.nih.gov/pubmed/25631608	Low-frequency and rare exome chip variants associate with fasting glucose and type 2 diabetes susceptibility.	Fasting blood glucose	Blood glucose	50,900 European ancestry non-diabetic individuals, 9,664 African American non-diabetic individuals	2p23.3	GCKR
6	rs780094	2	27741237	rs780094	22581228	2012-05-13	www.ncbi.nlm.nih.gov/pubmed/22581228	A genome-wide approach accounting for body mass index identifies genetic variants influencing fasting glycemic traits and insulin resistance.	Fasting blood glucose	Blood glucose	Up to 58,074 European ancestry individuals	2p23.3	GCKR
6	rs780094	2	27741237	rs780094	22581228	2012-05-13	www.ncbi.nlm.nih.gov/pubmed/22581228	A genome-wide approach accounting for body mass index identifies genetic variants influencing fasting glycemic traits and insulin resistance.	Fasting blood glucose (BMI interaction)	Blood glucose	Up to 58,074 European ancestry individuals	2p23.3	GCKR
6	rs780094	2	27741237	rs780094	20081858	2010-01-17	www.ncbi.nlm.nih.gov/pubmed/20081858	New genetic loci implicated in fasting glucose homeostasis and their impact on type 2 diabetes risk.	Fasting blood insulin	Blood glucose	38,238 European ancestry individuals	2p23.3	GCKR
6	rs780094	2	27741237	rs780094	22581228	2012-05-13	www.ncbi.nlm.nih.gov/pubmed/22581228	A genome-wide approach accounting for body mass index identifies genetic variants influencing fasting glycemic traits and insulin resistance.	Fasting blood insulin	Blood glucose	Up to 51,750 European ancestry individuals	2p23.3	GCKR
6	rs780094	2	27741237	rs780094	22581228	2012-05-13	www.ncbi.nlm.nih.gov/pubmed/22581228	A genome-wide approach accounting for body mass index identifies genetic variants influencing fasting glycemic traits and insulin resistance.	Fasting blood insulin (BMI interaction)	Blood glucose	Up to 51,750 European ancestry individuals	2p23.3	GCKR
6	rs780094	2	27741237	rs780094	33402679	2021-01-05	www.ncbi.nlm.nih.gov/pubmed/33402679	Sex-dimorphic genetic effects and novel loci for fasting glucose and insulin variability.	Fasting glucose	Blood glucose	151,188 European ancestry individuals	2p23.3	GCKR
6	rs780094	2	27730940	rs1260326	34059833	2021-05-31	www.ncbi.nlm.nih.gov/pubmed/34059833	The trans-ancestral genomic architecture of glycemic traits.	Fasting glucose	Blood glucose	200,622 European ancestry individuals	2p23.3	GCKR
6	rs780094	2	27741237	rs780094	33402679	2021-01-05	www.ncbi.nlm.nih.gov/pubmed/33402679	Sex-dimorphic genetic effects and novel loci for fasting glucose and insulin variability.	Fasting glucose	Blood glucose	67,506 European ancestry men	2p23.3	GCKR
6	rs780094	2	27741237	rs780094	33402679	2021-01-05	www.ncbi.nlm.nih.gov/pubmed/33402679	Sex-dimorphic genetic effects and novel loci for fasting glucose and insulin variability.	Fasting glucose	Blood glucose	73,089 European ancestry women	2p23.3	GCKR
6	rs780094	2	27730940	rs1260326	34951656	2021-12-24	www.ncbi.nlm.nih.gov/pubmed/34951656	Multi-ethnic GWAS and fine-mapping of glycaemic traits identify novel loci in the PAGE Study.	Fasting glucose adjusted for BMI	Blood glucose	19,745 European ancestry individuals	2p23.3	GCKR
6	rs780094	2	27741237	rs780094	33402679	2021-01-05	www.ncbi.nlm.nih.gov/pubmed/33402679	Sex-dimorphic genetic effects and novel loci for fasting glucose and insulin variability.	Fasting insulin	Blood glucose	105,056 European ancestry individuals	2p23.3	GCKR
6	rs780094	2	27730940	rs1260326	34059833	2021-05-31	www.ncbi.nlm.nih.gov/pubmed/34059833	The trans-ancestral genomic architecture of glycemic traits.	Fasting insulin	Blood glucose	151,013 European ancestry individuals	2p23.3	GCKR
6	rs780094	2	27741237	rs780094	33402679	2021-01-05	www.ncbi.nlm.nih.gov/pubmed/33402679	Sex-dimorphic genetic effects and novel loci for fasting glucose and insulin variability.	Fasting insulin	Blood glucose	47,806 European ancestry men	2p23.3	GCKR
6	rs780094	2	27741237	rs780094	33402679	2021-01-05	www.ncbi.nlm.nih.gov/pubmed/33402679	Sex-dimorphic genetic effects and novel loci for fasting glucose and insulin variability.	Fasting insulin	Blood glucose	50,404 European ancestry women	2p23.3	GCKR
6	rs780094	2	27730940	rs1260326	34951656	2021-12-24	www.ncbi.nlm.nih.gov/pubmed/34951656	Multi-ethnic GWAS and fine-mapping of glycaemic traits identify novel loci in the PAGE Study.	Fasting insulin adjusted for BMI	Blood glucose	48,395 European ancestry, African American or Afro-Caribbean, Hispanic or Latin American, Asian ancestry, Other ancestry, Native American ancestry individuals	2p23.3	GCKR
6	rs780094	2	27741105	rs780095	28270201	2017-03-07	www.ncbi.nlm.nih.gov/pubmed/28270201	Exploration of haplotype research consortium imputation for genome-wide association studies in 20,032 Generation Scotland participants.	Fasting plasma glucose	Blood glucose	15,226 British ancestry non-diabetics individuals from 6863 families, 948 British ancestry diabetic individuals from 6863 families.	2p23.3	GCKR
6	rs780094	2	27730940	rs1260326	30593698	2018-12-28	www.ncbi.nlm.nih.gov/pubmed/30593698	Genomics of body fat percentage may contribute to sex bias in anorexia nervosa.	Fat-free mass	Anthropometric Measures	70,700 European ancestry female individuals, 85,261 European ancestry male individuals	2p23.3	GCKR
6	rs780094	2	27730940	rs1260326	30593698	2018-12-28	www.ncbi.nlm.nih.gov/pubmed/30593698	Genomics of body fat percentage may contribute to sex bias in anorexia nervosa.	Fat-free mass	Anthropometric Measures	70,700 European ancestry female individuals, 85,261 European ancestry male individuals	2p23.3	GCKR
6	rs780094	2	27730940	rs1260326	30593698	2018-12-28	www.ncbi.nlm.nih.gov/pubmed/30593698	Genomics of body fat percentage may contribute to sex bias in anorexia nervosa.	Fat-free mass	Anthropometric Measures	70,700 European ancestry female individuals, 85,261 European ancestry male individuals	2p23.3	GCKR
6	rs780094	2	27730940	rs1260326	33067605	2020-10-16	www.ncbi.nlm.nih.gov/pubmed/33067605	Genomic and drug target evaluation of 90 cardiovascular proteins in 30,931 individuals.	Follistatin levels	Blood Protein	21,758 European ancestry individuals	2p23.3	GCKR
6	rs780094	2	27730940	rs1260326	35213538	2022-02-25	www.ncbi.nlm.nih.gov/pubmed/35213538	Characterising metabolomic signatures of lipid-modifying therapies through drug target mendelian randomisation.	Free cholesterol levels in chylomicrons and extremely large VLDL	Lipid traits	115,082 European ancestry individuals	2p23.3	GCKR
6	rs780094	2	27730940	rs1260326	35213538	2022-02-25	www.ncbi.nlm.nih.gov/pubmed/35213538	Characterising metabolomic signatures of lipid-modifying therapies through drug target mendelian randomisation.	Free cholesterol levels in large HDL	Lipid traits	115,082 European ancestry individuals	2p23.3	GCKR
6	rs780094	2	27730940	rs1260326	35213538	2022-02-25	www.ncbi.nlm.nih.gov/pubmed/35213538	Characterising metabolomic signatures of lipid-modifying therapies through drug target mendelian randomisation.	Free cholesterol levels in large VLDL	Lipid traits	115,082 European ancestry individuals	2p23.3	GCKR
6	rs780094	2	27730940	rs1260326	35213538	2022-02-25	www.ncbi.nlm.nih.gov/pubmed/35213538	Characterising metabolomic signatures of lipid-modifying therapies through drug target mendelian randomisation.	Free cholesterol levels in medium HDL	Lipid traits	115,082 European ancestry individuals	2p23.3	GCKR
6	rs780094	2	27752463	rs11127048	35213538	2022-02-25	www.ncbi.nlm.nih.gov/pubmed/35213538	Characterising metabolomic signatures of lipid-modifying therapies through drug target mendelian randomisation.	Free cholesterol levels in medium LDL	Lipid traits	115,082 European ancestry individuals	2p23.3	GCKR - C2orf16
6	rs780094	2	27730940	rs1260326	35213538	2022-02-25	www.ncbi.nlm.nih.gov/pubmed/35213538	Characterising metabolomic signatures of lipid-modifying therapies through drug target mendelian randomisation.	Free cholesterol levels in medium VLDL	Lipid traits	115,082 European ancestry individuals	2p23.3	GCKR
6	rs780094	2	27730940	rs1260326	35213538	2022-02-25	www.ncbi.nlm.nih.gov/pubmed/35213538	Characterising metabolomic signatures of lipid-modifying therapies through drug target mendelian randomisation.	Free cholesterol levels in small HDL	Lipid traits	115,082 European ancestry individuals	2p23.3	GCKR
6	rs780094	2	27730940	rs1260326	35213538	2022-02-25	www.ncbi.nlm.nih.gov/pubmed/35213538	Characterising metabolomic signatures of lipid-modifying therapies through drug target mendelian randomisation.	Free cholesterol levels in small VLDL	Lipid traits	115,082 European ancestry individuals	2p23.3	GCKR
6	rs780094	2	27730940	rs1260326	35213538	2022-02-25	www.ncbi.nlm.nih.gov/pubmed/35213538	Characterising metabolomic signatures of lipid-modifying therapies through drug target mendelian randomisation.	Free cholesterol levels in very large HDL	Lipid traits	115,082 European ancestry individuals	2p23.3	GCKR
6	rs780094	2	27730940	rs1260326	35213538	2022-02-25	www.ncbi.nlm.nih.gov/pubmed/35213538	Characterising metabolomic signatures of lipid-modifying therapies through drug target mendelian randomisation.	Free cholesterol levels in very large VLDL	Lipid traits	115,082 European ancestry individuals	2p23.3	GCKR
6	rs780094	2	27752463	rs11127048	35213538	2022-02-25	www.ncbi.nlm.nih.gov/pubmed/35213538	Characterising metabolomic signatures of lipid-modifying therapies through drug target mendelian randomisation.	Free cholesterol levels in very small VLDL	Lipid traits	115,082 European ancestry individuals	2p23.3	GCKR - C2orf16
6	rs780094	2	27730940	rs1260326	35213538	2022-02-25	www.ncbi.nlm.nih.gov/pubmed/35213538	Characterising metabolomic signatures of lipid-modifying therapies through drug target mendelian randomisation.	Free cholesterol levels in VLDL	Lipid traits	115,082 European ancestry individuals	2p23.3	GCKR
6	rs780094	2	27730940	rs1260326	35213538	2022-02-25	www.ncbi.nlm.nih.gov/pubmed/35213538	Characterising metabolomic signatures of lipid-modifying therapies through drug target mendelian randomisation.	Free cholesterol to total lipids ratio in chylomicrons and extremely large VLDL	Lipid traits	111,638 European ancestry individuals	2p23.3	GCKR
6	rs780094	2	27730940	rs1260326	35213538	2022-02-25	www.ncbi.nlm.nih.gov/pubmed/35213538	Characterising metabolomic signatures of lipid-modifying therapies through drug target mendelian randomisation.	Free cholesterol to total lipids ratio in IDL	Lipid traits	115,082 European ancestry individuals	2p23.3	GCKR
6	rs780094	2	27730940	rs1260326	35213538	2022-02-25	www.ncbi.nlm.nih.gov/pubmed/35213538	Characterising metabolomic signatures of lipid-modifying therapies through drug target mendelian randomisation.	Free cholesterol to total lipids ratio in large HDL	Lipid traits	115,082 European ancestry individuals	2p23.3	GCKR
6	rs780094	2	27730940	rs1260326	35213538	2022-02-25	www.ncbi.nlm.nih.gov/pubmed/35213538	Characterising metabolomic signatures of lipid-modifying therapies through drug target mendelian randomisation.	Free cholesterol to total lipids ratio in large LDL	Lipid traits	115,082 European ancestry individuals	2p23.3	GCKR
6	rs780094	2	27730940	rs1260326	35213538	2022-02-25	www.ncbi.nlm.nih.gov/pubmed/35213538	Characterising metabolomic signatures of lipid-modifying therapies through drug target mendelian randomisation.	Free cholesterol to total lipids ratio in medium LDL	Lipid traits	115,082 European ancestry individuals	2p23.3	GCKR
6	rs780094	2	27730940	rs1260326	35213538	2022-02-25	www.ncbi.nlm.nih.gov/pubmed/35213538	Characterising metabolomic signatures of lipid-modifying therapies through drug target mendelian randomisation.	Free cholesterol to total lipids ratio in medium VLDL	Lipid traits	115,082 European ancestry individuals	2p23.3	GCKR
6	rs780094	2	27730940	rs1260326	35213538	2022-02-25	www.ncbi.nlm.nih.gov/pubmed/35213538	Characterising metabolomic signatures of lipid-modifying therapies through drug target mendelian randomisation.	Free cholesterol to total lipids ratio in small LDL	Lipid traits	115,082 European ancestry individuals	2p23.3	GCKR
6	rs780094	2	27730940	rs1260326	35213538	2022-02-25	www.ncbi.nlm.nih.gov/pubmed/35213538	Characterising metabolomic signatures of lipid-modifying therapies through drug target mendelian randomisation.	Free cholesterol to total lipids ratio in small VLDL	Lipid traits	115,082 European ancestry individuals	2p23.3	GCKR
6	rs780094	2	27730940	rs1260326	35213538	2022-02-25	www.ncbi.nlm.nih.gov/pubmed/35213538	Characterising metabolomic signatures of lipid-modifying therapies through drug target mendelian randomisation.	Free cholesterol to total lipids ratio in very large VLDL	Lipid traits	114,160 European ancestry individuals	2p23.3	GCKR
6	rs780094	2	27730940	rs1260326	35213538	2022-02-25	www.ncbi.nlm.nih.gov/pubmed/35213538	Characterising metabolomic signatures of lipid-modifying therapies through drug target mendelian randomisation.	Free cholesterol to total lipids ratio in very small VLDL	Lipid traits	115,082 European ancestry individuals	2p23.3	GCKR
6	rs780094	2	27730940	rs1260326	30504769	2018-11-30	www.ncbi.nlm.nih.gov/pubmed/30504769	Genome-wide association meta-analysis yields 20 loci associated with gallstone disease.	Gallstone disease	Gastrointestinal diseases	27,174 European ancestry cases, 736,838 European ancestry controls	2p23.3	GCKR
6	rs780094	2	27730940	rs1260326	27094239	2016-04-16	www.ncbi.nlm.nih.gov/pubmed/27094239	Four Susceptibility Loci for Gallstone Disease Identified in a Meta-analysis of Genome-Wide Association Studies.	Gallstone disease	Gastrointestinal diseases	8,720 European ancestry cases, 55,152 European ancestry controls	2p23.3	GCKR
6	rs780094	2	27742603	rs780093	28452372	2017-04-28	www.ncbi.nlm.nih.gov/pubmed/28452372	1000 Genomes-based meta-analysis identifies 10 novel loci for kidney function.	Glomerular filtration rate (creatinine)	Liver/Kidney/Metabolite	110,517 European ancestry individuals	2p23.3	GCKR
6	rs780094	2	27730940	rs1260326	26831199	2016-01-21	www.ncbi.nlm.nih.gov/pubmed/26831199	Genetic associations at 53 loci highlight cell types and biological pathways relevant for kidney function.	Glomerular filtration rate (creatinine)	Liver/Kidney/Metabolite	133,413 European ancestry individuals	2p23.3	GCKR
6	rs780094	2	27730940	rs1260326	26831199	2016-01-21	www.ncbi.nlm.nih.gov/pubmed/26831199	Genetic associations at 53 loci highlight cell types and biological pathways relevant for kidney function.	Glomerular filtration rate in non diabetics (creatinine)	Liver/Kidney/Metabolite	118,448 European ancestry individuals	2p23.3	GCKR
6	rs780094	2	27730940	rs1260326	35213538	2022-02-25	www.ncbi.nlm.nih.gov/pubmed/35213538	Characterising metabolomic signatures of lipid-modifying therapies through drug target mendelian randomisation.	Glutamine levels	Blood metabolites	114,751 European ancestry individuals	2p23.3	GCKR
6	rs780094	2	27730940	rs1260326	33414548	2021-01-07	www.ncbi.nlm.nih.gov/pubmed/33414548	A cross-platform approach identifies genetic regulators of human metabolism and health.	Glutamine levels	Blood metabolites	85,821 Caucasian ancestry individuals	2p23.3	GCKR
6	rs780094	2	27730940	rs1260326	34951656	2021-12-24	www.ncbi.nlm.nih.gov/pubmed/34951656	Multi-ethnic GWAS and fine-mapping of glycaemic traits identify novel loci in the PAGE Study.	Glycated haemoglobin HbA1c levels adjusted for BMI	Blood glucose	9,228 European ancestry individuals	2p23.3	GCKR
6	rs780094	2	27741237	rs780094	29743933	2018-03-18	www.ncbi.nlm.nih.gov/pubmed/29743933	Fast and Accurate Genome-Wide Association Test of Multiple Quantitative Traits.	Glycemic traits (multi-trait analysis)	Blood glucose	5,947 European ancestry individuals	2p23.3	GCKR
6	rs780094	2	27730940	rs1260326	31021400	2019-04-25	www.ncbi.nlm.nih.gov/pubmed/31021400	Pleiotropy informed adaptive association test of multiple traits using GWAS summary data.	Glycemic traits (pleiotropy)	Blood glucose	46,186 European ancestry individuals	2p23.3	GCKR
6	rs780094	2	27730940	rs1260326	35213538	2022-02-25	www.ncbi.nlm.nih.gov/pubmed/35213538	Characterising metabolomic signatures of lipid-modifying therapies through drug target mendelian randomisation.	Glycoprotein acetyls levels	Blood glucose	115,082 European ancestry individuals	2p23.3	GCKR
6	rs780094	2	27730940	rs1260326	33832965	2021-04-08	www.ncbi.nlm.nih.gov/pubmed/33832965	Variants in urate transporters, ADH1B, GCKR and MEPE genes associate with transition from asymptomatic hyperuricaemia to gout: results of the first gout versus asymptomatic hyperuricaemia GWAS in Caucasians using data from the UK Biobank.	Gout	Liver/Kidney/Metabolite	7,049 European ancestry cases, 64,424 European ancestry controls	2p23.3	GCKR
6	rs780094	2	27730940	rs1260326	36281732	2022-10-25	www.ncbi.nlm.nih.gov/pubmed/36281732	Association of Gout Polygenic Risk Score with Age at Disease Onset and Tophaceous Disease in European and Polynesian Men with Gout.	Gout	Liver/Kidney/Metabolite	7,131 European ancestry cases, 325,239 European ancestry controls	2p23.3	GCKR
6	rs780094	2	27730940	rs1260326	33832965	2021-04-08	www.ncbi.nlm.nih.gov/pubmed/33832965	Variants in urate transporters, ADH1B, GCKR and MEPE genes associate with transition from asymptomatic hyperuricaemia to gout: results of the first gout versus asymptomatic hyperuricaemia GWAS in Caucasians using data from the UK Biobank.	Gout vs asymptomatic hyperuricemia	Liver/Kidney/Metabolite	4,934 European ancestry cases, 56,948 European ancestry controls	2p23.3	GCKR
6	rs780094	2	27730940	rs1260326	27863252	2016-11-17	www.ncbi.nlm.nih.gov/pubmed/27863252	The Allelic Landscape of Human Blood Cell Trait Variation and Links to Common Complex Disease.	Granulocyte count	Blood traits	169,822 European ancestry individuals	2p23.3	GCKR
6	rs780094	2	27741237	rs780094	25282103	2014-10-05	www.ncbi.nlm.nih.gov/pubmed/25282103	Defining the role of common variation in the genomic and biological architecture of adult human height.	Height	Anthropometric Measures	253,288 European ancestry individuals	2p23.3	GCKR
6	rs780094	2	27730940	rs1260326	30595370	2018-12-27	www.ncbi.nlm.nih.gov/pubmed/30595370	Leveraging Polygenic Functional Enrichment to Improve GWAS Power.	Height	Anthropometric Measures	approximately 458,000 European ancestry individuals	2p23.3	GCKR
6	rs780094	2	27730940	rs1260326	27863252	2016-11-17	www.ncbi.nlm.nih.gov/pubmed/27863252	The Allelic Landscape of Human Blood Cell Trait Variation and Links to Common Complex Disease.	Hematocrit	Blood traits	173,039 European ancestry individuals	2p23.3	GCKR
6	rs780094	2	27730940	rs1260326	32888494	2020-09-01	www.ncbi.nlm.nih.gov/pubmed/32888494	The Polygenic and Monogenic Basis of Blood Traits and Diseases.	Hematocrit	Blood traits	408,112 British individuals	2p23.3	GCKR
6	rs780094	2	27750545	rs2950835	34594039	2021-09-30	www.ncbi.nlm.nih.gov/pubmed/34594039	A cross-population atlas of genetic associations for 220 human phenotypes.	Hemoglobin A1c levels	Blood glucose	344,182 European ancestry individuals, 71,221 East Asian ancestry individuals	2p23.3	GCKR - C2orf16
6	rs780094	2	27598097	rs4665972	27863252	2016-11-17	www.ncbi.nlm.nih.gov/pubmed/27863252	The Allelic Landscape of Human Blood Cell Trait Variation and Links to Common Complex Disease.	High light scatter reticulocyte count	Blood traits	170,761 European ancestry individuals	2p23.3	SNX17
6	rs780094	2	27730940	rs1260326	32888494	2020-09-01	www.ncbi.nlm.nih.gov/pubmed/32888494	The Polygenic and Monogenic Basis of Blood Traits and Diseases.	High light scatter reticulocyte count	Blood traits	408,112 British individuals	2p23.3	GCKR
6	rs780094	2	27730940	rs1260326	27863252	2016-11-17	www.ncbi.nlm.nih.gov/pubmed/27863252	The Allelic Landscape of Human Blood Cell Trait Variation and Links to Common Complex Disease.	High light scatter reticulocyte percentage of red cells	Blood traits	170,763 European ancestry individuals	2p23.3	GCKR
6	rs780094	2	27730940	rs1260326	32888494	2020-09-01	www.ncbi.nlm.nih.gov/pubmed/32888494	The Polygenic and Monogenic Basis of Blood Traits and Diseases.	High light scatter reticulocyte percentage of red cells	Blood traits	408,112 British individuals	2p23.3	GCKR
6	rs780094	2	27741237	rs780094	35213538	2022-02-25	www.ncbi.nlm.nih.gov/pubmed/35213538	Characterising metabolomic signatures of lipid-modifying therapies through drug target mendelian randomisation.	Histidine levels	Blood metabolites	114,897 European ancestry individuals	2p23.3	GCKR
6	rs780094	2	27742603	rs780093	33414548	2021-01-07	www.ncbi.nlm.nih.gov/pubmed/33414548	A cross-platform approach identifies genetic regulators of human metabolism and health.	Histidine levels	Blood metabolites	80,809 Caucasian ancestry individuals	2p23.3	GCKR
6	rs780094	2	27741237	rs780094	20081858	2010-01-17	www.ncbi.nlm.nih.gov/pubmed/20081858	New genetic loci implicated in fasting glucose homeostasis and their impact on type 2 diabetes risk.	Homeostasis model assessment of insulin resistance	Blood glucose	37,037 European ancestry individuals	2p23.3	GCKR
6	rs780094	2	27730940	rs1260326	20657596	2010-07-25	www.ncbi.nlm.nih.gov/pubmed/20657596	Excess of rare variants in genes identified by genome-wide association study of hypertriglyceridemia.	Hypertriglyceridemia	Lipid traits	463 European ancestry cases, 1,197 European ancestry controls	2p23.3	GCKR
6	rs780094	2	27730940	rs1260326	27329260	2016-06-21	www.ncbi.nlm.nih.gov/pubmed/27329260	Genomewide meta-analysis identifies loci associated with IGF-I and IGFBP-3 levels with impact on age-related traits.	IGF-1 and IGFBP-3 levels (bivariate analysis)	Brain Function & Size	18,995 European ancestry individuals	2p23.3	GCKR
6	rs780094	2	27742603	rs780093	32888494	2020-09-01	www.ncbi.nlm.nih.gov/pubmed/32888494	The Polygenic and Monogenic Basis of Blood Traits and Diseases.	Immature fraction of reticulocytes	Blood traits	408,112 British individuals	2p23.3	GCKR
6	rs780094	2	27730940	rs1260326	26192919	2015-07-20	www.ncbi.nlm.nih.gov/pubmed/26192919	Association analyses identify 38 susceptibility loci for inflammatory bowel disease and highlight shared genetic risk across populations.	Inflammatory bowel disease	Gastrointestinal diseases	12,882 European ancestry cases, 21,770 European ancestry controls	2p23.3	GCKR
6	rs780094	2	27730940	rs1260326	28067908	2017-01-09	www.ncbi.nlm.nih.gov/pubmed/28067908	Genome-wide association study implicates immune activation of multiple integrin genes in inflammatory bowel disease.	Inflammatory bowel disease	Gastrointestinal diseases	25,042 European and unknown ancestry cases, 34,915 European and unknown ancestry controls	2p23.3	GCKR
6	rs780094	2	27730940	rs1260326	35977952	2022-08-17	www.ncbi.nlm.nih.gov/pubmed/35977952	GWAS meta-analysis of intrahepatic cholestasis of pregnancy implicates multiple hepatic genes and regulatory elements.	Intrahepatic cholestasis of pregnancy	Intrahepatic cholestasis of pregnancy	1,138 European ancestry cases, 153,642 European ancestry controls	2p23.3	GCKR
6	rs780094	2	27730940	rs1260326	33536631	2021-02-03	www.ncbi.nlm.nih.gov/pubmed/33536631	A genome-wide meta-analysis yields 46 new loci associating with biomarkers of iron homeostasis.	Iron status biomarkers (ferritin levels)	Blood metabolites	246,139 European ancestry individuals	2p23.3	GCKR
6	rs780094	2	27730940	rs1260326	35213538	2022-02-25	www.ncbi.nlm.nih.gov/pubmed/35213538	Characterising metabolomic signatures of lipid-modifying therapies through drug target mendelian randomisation.	Isoleucine levels	Blood metabolites	115,079 European ancestry individuals	2p23.3	GCKR
6	rs780094	2	27730940	rs1260326	33414548	2021-01-07	www.ncbi.nlm.nih.gov/pubmed/33414548	A cross-platform approach identifies genetic regulators of human metabolism and health.	Isoleucine levels	Blood metabolites	86,404 Caucasian ancestry individuals	2p23.3	GCKR
6	rs780094	2	27742603	rs780093	31729369	2019-11-15	www.ncbi.nlm.nih.gov/pubmed/31729369	Genetic variants of calcium and vitamin D metabolism in kidney stone disease.	Kidney stones	Liver/Kidney/Metabolite	6,536 British ancestry cases, 5,587 Japanese ancestry cases, 388,508 British ancestry controls, 28,870 Japanese ancestry controls	2p23.3	GCKR
6	rs780094	2	27730940	rs1260326	35213538	2022-02-25	www.ncbi.nlm.nih.gov/pubmed/35213538	Characterising metabolomic signatures of lipid-modifying therapies through drug target mendelian randomisation.	Lactate levels	Lipid traits	114,806 European ancestry individuals	2p23.3	GCKR
6	rs780094	2	27730940	rs1260326	35347128	2022-03-28	www.ncbi.nlm.nih.gov/pubmed/35347128	Genome-wide association studies of metabolites in Finnish men identify disease-relevant loci.	Lactate levels	Lipid traits	6,136 Finnish ancestry individuals	2p23.3	GCKR
6	rs780094	2	27741237	rs780094	18179892	2008-01-10	www.ncbi.nlm.nih.gov/pubmed/18179892	Genome-wide association study identifies genes for biomarkers of cardiovascular disease: serum urate and dyslipidemia.	LDL cholesterol	Lipid traits	1,955 European ancestry hypertensive individuals	2p23.3	GCKR
6	rs780094	2	27741237	rs780094	30275531	2018-10-01	www.ncbi.nlm.nih.gov/pubmed/30275531	Genetics of blood lipids among ~300,000 multi-ethnic participants of the Million Veteran Program.	LDL cholesterol	Lipid traits	215,551 European ancestry individuals, 57,332 African American individuals, 24,743 Hispanic individuals	2p23.3	GCKR
6	rs780094	2	27730940	rs1260326	35213538	2022-02-25	www.ncbi.nlm.nih.gov/pubmed/35213538	Characterising metabolomic signatures of lipid-modifying therapies through drug target mendelian randomisation.	LDL cholesterol levels	Lipid traits	115,082 European ancestry individuals	2p23.3	GCKR
6	rs780094	2	27730940	rs1260326	32203549	2020-03-23	www.ncbi.nlm.nih.gov/pubmed/32203549	Evaluating the relationship between circulating lipoprotein lipids and apolipoproteins with risk of coronary heart disease: A multivariable Mendelian randomisation analysis.	LDL cholesterol levels	Lipid traits	440,546 European ancestry individuals	2p23.3	GCKR
6	rs780094	2	27730940	rs1260326	35213538	2022-02-25	www.ncbi.nlm.nih.gov/pubmed/35213538	Characterising metabolomic signatures of lipid-modifying therapies through drug target mendelian randomisation.	Leucine levels	Lipid traits	115,078 European ancestry individuals	2p23.3	GCKR
6	rs780094	2	27598097	rs4665972	35692035	2022-06-13	www.ncbi.nlm.nih.gov/pubmed/35692035	Role of circulating polyunsaturated fatty acids on cardiovascular diseases risk: analysis using Mendelian randomization and fatty acid genetic association data from over 114,000 UK Biobank participants.	Linoleic acid levels	Lipid traits	114,999 European ancestry individuals	2p23.3	SNX17
6	rs780094	2	27730940	rs1260326	35213538	2022-02-25	www.ncbi.nlm.nih.gov/pubmed/35213538	Characterising metabolomic signatures of lipid-modifying therapies through drug target mendelian randomisation.	Linoleic acid levels	Lipid traits	115,006 European ancestry individuals	2p23.3	GCKR
6	rs780094	2	27730940	rs1260326	19936222	2009-11-20	www.ncbi.nlm.nih.gov/pubmed/19936222	Forty-three loci associated with plasma lipoprotein size, concentration, and cholesterol content in genome-wide analysis.	Lipid metabolism phenotypes	Lipid traits	Up to 17,296 European ancestry female individuals	2p23.3	GCKR
6	rs780094	2	27730940	rs1260326	19936222	2009-11-20	www.ncbi.nlm.nih.gov/pubmed/19936222	Forty-three loci associated with plasma lipoprotein size, concentration, and cholesterol content in genome-wide analysis.	Lipid metabolism phenotypes	Lipid traits	Up to 17,296 European ancestry female individuals	2p23.3	GCKR
6	rs780094	2	27730940	rs1260326	19936222	2009-11-20	www.ncbi.nlm.nih.gov/pubmed/19936222	Forty-three loci associated with plasma lipoprotein size, concentration, and cholesterol content in genome-wide analysis.	Lipid metabolism phenotypes	Lipid traits	Up to 17,296 European ancestry female individuals	2p23.3	GCKR
6	rs780094	2	27730940	rs1260326	19936222	2009-11-20	www.ncbi.nlm.nih.gov/pubmed/19936222	Forty-three loci associated with plasma lipoprotein size, concentration, and cholesterol content in genome-wide analysis.	Lipid metabolism phenotypes	Lipid traits	Up to 17,296 European ancestry female individuals	2p23.3	GCKR
6	rs780094	2	27730940	rs1260326	19936222	2009-11-20	www.ncbi.nlm.nih.gov/pubmed/19936222	Forty-three loci associated with plasma lipoprotein size, concentration, and cholesterol content in genome-wide analysis.	Lipid metabolism phenotypes	Lipid traits	Up to 17,296 European ancestry female individuals	2p23.3	GCKR
6	rs780094	2	27730940	rs1260326	19936222	2009-11-20	www.ncbi.nlm.nih.gov/pubmed/19936222	Forty-three loci associated with plasma lipoprotein size, concentration, and cholesterol content in genome-wide analysis.	Lipid metabolism phenotypes	Lipid traits	Up to 17,296 European ancestry female individuals	2p23.3	GCKR
6	rs780094	2	27730940	rs1260326	23118302	2012-11-01	www.ncbi.nlm.nih.gov/pubmed/23118302	Genome-wide association study evaluating lipoprotein-associated phospholipase A2 mass and activity at baseline and after rosuvastatin therapy.	Lipoprotein-associated phospholipase A2 activity and mass	Lipid traits	6,851 European ancestry individuals	2p23.3	GCKR
6	rs780094	2	27730940	rs1260326	33972514	2021-05-10	www.ncbi.nlm.nih.gov/pubmed/33972514	Genetic analysis in European ancestry individuals identifies 517 loci associated with liver enzymes.	Liver enzyme levels (alkaline phosphatase)	Liver/Kidney/Metabolite	437,438 European ancestry individuals	2p23.3	GCKR
6	rs780094	2	27730940	rs1260326	33972514	2021-05-10	www.ncbi.nlm.nih.gov/pubmed/33972514	Genetic analysis in European ancestry individuals identifies 517 loci associated with liver enzymes.	Liver enzyme levels (gamma-glutamyl transferase)	Liver/Kidney/Metabolite	437,194 European ancestry individuals	2p23.3	GCKR
6	rs780094	2	27730940	rs1260326	32247823	2020-04-02	www.ncbi.nlm.nih.gov/pubmed/32247823	Genome-wide and Mendelian randomisation studies of liver MRI yield insights into the pathogenesis of steatohepatitis.	Liver fat content (MRI proton density fat fraction measure)	Anthropometric Measures	14,440 European ancestry individuals	2p23.3	GCKR
6	rs780094	2	27730940	rs1260326	34128465	2021-06-15	www.ncbi.nlm.nih.gov/pubmed/34128465	Genetic architecture of 11 organ traits derived from abdominal MRI using deep learning.	Liver volume	Anthropometric Measures	32,860 European ancestry individuals	2p23.3	GCKR
6	rs780094	2	27730940	rs1260326	34887591	2021-12-09	www.ncbi.nlm.nih.gov/pubmed/34887591	The power of genetic diversity in genome-wide association studies of lipids.	Low density lipoprotein cholesterol levels	Lipid traits	1,320,016 European ancestry individuals	2p23.3	GCKR
6	rs780094	2	27730940	rs1260326	32154731	2020-03-10	www.ncbi.nlm.nih.gov/pubmed/32154731	Polygenic Hyperlipidemias and Coronary Artery Disease Risk.	Low density lipoprotein cholesterol levels	Lipid traits	324,708 British ancestry individuals	2p23.3	GCKR
6	rs780094	2	27730940	rs1260326	34337532	2021-05-25	www.ncbi.nlm.nih.gov/pubmed/34337532	Genetic Susceptibility for Low Testosterone in Men and Its Implications in Biology and Screening: Data from the UK Biobank.	Low testosterone levels	Sex Traits	13,409 European ancestry male cases, 98,267 European ancestry male controls	2p23.3	GCKR
6	rs780094	2	27730940	rs1260326	27863252	2016-11-17	www.ncbi.nlm.nih.gov/pubmed/27863252	The Allelic Landscape of Human Blood Cell Trait Variation and Links to Common Complex Disease.	Lymphocyte count	Blood traits	171,643 European ancestry individuals	2p23.3	GCKR
6	rs780094	2	27730940	rs1260326	34469753	2021-08-26	www.ncbi.nlm.nih.gov/pubmed/34469753	Genetic determinants of blood-cell traits influence susceptibility to childhood acute lymphoblastic leukemia.	Lymphocyte count	Blood traits	234,778 European ancestry individuals	2p23.3	GCKR
6	rs780094	2	27730940	rs1260326	32888494	2020-09-01	www.ncbi.nlm.nih.gov/pubmed/32888494	The Polygenic and Monogenic Basis of Blood Traits and Diseases.	Lymphocyte count	Blood traits	408,112 British individuals	2p23.3	GCKR
6	rs780094	2	27730940	rs1260326	32888493	2020-09-01	www.ncbi.nlm.nih.gov/pubmed/32888493	Trans-ethnic and Ancestry-Specific Blood-Cell Genetics in 746,667 Individuals from 5 Global Populations.	Lymphocyte count	Blood traits	524,923 European ancestry individuals	2p23.3	GCKR
6	rs780094	2	27598097	rs4665972	34469753	2021-08-26	www.ncbi.nlm.nih.gov/pubmed/34469753	Genetic determinants of blood-cell traits influence susceptibility to childhood acute lymphoblastic leukemia.	Lymphocyte-to-monocyte ratio	Blood traits	234,184 European ancestry individuals	2p23.3	SNX17
6	rs780094	2	27730940	rs1260326	33414548	2021-01-07	www.ncbi.nlm.nih.gov/pubmed/33414548	A cross-platform approach identifies genetic regulators of human metabolism and health.	lysoPhosphatidylcholine acyl C14:0 levels	Lipid traits	9,363 Caucasian ancestry individuals	2p23.3	GCKR
6	rs780094	2	27730940	rs1260326	33414548	2021-01-07	www.ncbi.nlm.nih.gov/pubmed/33414548	A cross-platform approach identifies genetic regulators of human metabolism and health.	lysoPhosphatidylcholine acyl C16:0 levels	Lipid traits	16,839 Caucasian ancestry individuals	2p23.3	GCKR
6	rs780094	2	27730940	rs1260326	35888728	2022-06-29	www.ncbi.nlm.nih.gov/pubmed/35888728	Whole Exome Sequencing Enhanced Imputation Identifies 85 Metabolite Associations in the Alpine CHRIS Cohort.	lysoPhosphatidylcholine acyl C16:0 levels	Lipid traits	5,505 European ancestry individuals	2p23.3	GCKR
6	rs780094	2	27730940	rs1260326	33414548	2021-01-07	www.ncbi.nlm.nih.gov/pubmed/33414548	A cross-platform approach identifies genetic regulators of human metabolism and health.	lysoPhosphatidylcholine acyl C16:1 levels	Lipid traits	16,836 Caucasian ancestry individuals	2p23.3	GCKR
6	rs780094	2	27730940	rs1260326	35888728	2022-06-29	www.ncbi.nlm.nih.gov/pubmed/35888728	Whole Exome Sequencing Enhanced Imputation Identifies 85 Metabolite Associations in the Alpine CHRIS Cohort.	lysoPhosphatidylcholine acyl C16:1 levels	Lipid traits	5,505 European ancestry individuals	2p23.3	GCKR
6	rs780094	2	27730940	rs1260326	33414548	2021-01-07	www.ncbi.nlm.nih.gov/pubmed/33414548	A cross-platform approach identifies genetic regulators of human metabolism and health.	lysoPhosphatidylcholine acyl C18:0 levels	Lipid traits	16,839 Caucasian ancestry individuals	2p23.3	GCKR
6	rs780094	2	27730940	rs1260326	33414548	2021-01-07	www.ncbi.nlm.nih.gov/pubmed/33414548	A cross-platform approach identifies genetic regulators of human metabolism and health.	lysoPhosphatidylcholine acyl C20:3 levels	Lipid traits	16,839 Caucasian ancestry individuals	2p23.3	GCKR
6	rs780094	2	27730940	rs1260326	35888728	2022-06-29	www.ncbi.nlm.nih.gov/pubmed/35888728	Whole Exome Sequencing Enhanced Imputation Identifies 85 Metabolite Associations in the Alpine CHRIS Cohort.	lysoPhosphatidylcholine acyl C20:3 levels	Lipid traits	5,505 European ancestry individuals	2p23.3	GCKR
6	rs780094	2	27730940	rs1260326	34503513	2021-09-10	www.ncbi.nlm.nih.gov/pubmed/34503513	Genome-wide analysis of blood lipid metabolites in over 5000 South Asians reveals biological insights at cardiometabolic disease loci.	Lysophosphatidylethanolamine_16:0_[M-H]1- levels	Lipid traits	13,814 British ancestry individuals	2p23.3	GCKR
6	rs780094	2	27741237	rs780094	34503513	2021-09-10	www.ncbi.nlm.nih.gov/pubmed/34503513	Genome-wide analysis of blood lipid metabolites in over 5000 South Asians reveals biological insights at cardiometabolic disease loci.	Lysophosphatidylethanolamine_16:0_[M-H]1- levels	Lipid traits	13,814 British ancestry individuals	2p23.3	GCKR
6	rs780094	2	27742603	rs780093	34503513	2021-09-10	www.ncbi.nlm.nih.gov/pubmed/34503513	Genome-wide analysis of blood lipid metabolites in over 5000 South Asians reveals biological insights at cardiometabolic disease loci.	Lysophosphatidylethanolamine_16:0_[M-H]1- levels	Lipid traits	13,814 British ancestry individuals	2p23.3	GCKR
6	rs780094	2	27730940	rs1260326	33654266	2021-03-02	www.ncbi.nlm.nih.gov/pubmed/33654266	Identification of genetic factors influencing metabolic dysregulation and retinal support for MacTel, a retinal disorder.	Macular telangiectasia type 2	Eye traits	931 European ancestry cases, 3,745 European ancestry controls	2p23.3	GCKR
6	rs780094	2	27741237	rs780094	32210231	2020-03-24	www.ncbi.nlm.nih.gov/pubmed/32210231	Genomic analysis of male puberty timing highlights shared genetic basis with hair colour and lifespan.	Male puberty timing (age at voice breaking MTAG)	reproductive behaviors	205,354 European ancestry individuals	2p23.3	GCKR
6	rs780094	2	27741237	rs780094	32210231	2020-03-24	www.ncbi.nlm.nih.gov/pubmed/32210231	Genomic analysis of male puberty timing highlights shared genetic basis with hair colour and lifespan.	Male puberty timing (late vs. average onset facial hair)	reproductive behaviors	26,066 European ancestry late onset individuals, 161,175 European ancestry average onset individuals	2p23.3	GCKR
6	rs780094	2	27730940	rs1260326	35347128	2022-03-28	www.ncbi.nlm.nih.gov/pubmed/35347128	Genome-wide association studies of metabolites in Finnish men identify disease-relevant loci.	Mannonate levels	Blood metabolites	6,136 Finnish ancestry individuals	2p23.3	GCKR
6	rs780094	2	27730940	rs1260326	35347128	2022-03-28	www.ncbi.nlm.nih.gov/pubmed/35347128	Genome-wide association studies of metabolites in Finnish men identify disease-relevant loci.	Mannose levels	Blood metabolites	6,136 Finnish ancestry individuals	2p23.3	GCKR
6	rs780094	2	27734972	rs6547692	32888494	2020-09-01	www.ncbi.nlm.nih.gov/pubmed/32888494	The Polygenic and Monogenic Basis of Blood Traits and Diseases.	Mean corpuscular hemoglobin concentration	Blood traits	408,112 British individuals	2p23.3	GCKR
6	rs780094	2	27598097	rs4665972	34594039	2021-09-30	www.ncbi.nlm.nih.gov/pubmed/34594039	A cross-population atlas of genetic associations for 220 human phenotypes.	Mean corpuscular volume	Blood traits	350,473 European ancestry individuals, 129,832 East Asian ancestry individuals	2p23.3	SNX17
6	rs780094	2	27730940	rs1260326	32888494	2020-09-01	www.ncbi.nlm.nih.gov/pubmed/32888494	The Polygenic and Monogenic Basis of Blood Traits and Diseases.	Mean platelet volume	Blood traits	408,112 British individuals	2p23.3	GCKR
6	rs780094	2	27730940	rs1260326	32888493	2020-09-01	www.ncbi.nlm.nih.gov/pubmed/32888493	Trans-ethnic and Ancestry-Specific Blood-Cell Genetics in 746,667 Individuals from 5 Global Populations.	Mean platelet volume	Blood traits	460,935 European ancestry individuals	2p23.3	GCKR
6	rs780094	2	27730940	rs1260326	32888494	2020-09-01	www.ncbi.nlm.nih.gov/pubmed/32888494	The Polygenic and Monogenic Basis of Blood Traits and Diseases.	Mean reticulocyte volume	Blood traits	408,112 British individuals	2p23.3	GCKR
6	rs780094	2	27730940	rs1260326	32888494	2020-09-01	www.ncbi.nlm.nih.gov/pubmed/32888494	The Polygenic and Monogenic Basis of Blood Traits and Diseases.	Mean spheric corpuscular volume	Blood traits	408,112 British individuals	2p23.3	GCKR
6	rs780094	2	27742603	rs780093	31015401	2019-04-23	www.ncbi.nlm.nih.gov/pubmed/31015401	Genome-wide association study of medication-use and associated disease in the UK Biobank.	Medication use (drugs used in diabetes)	Diabetes	15,272 European ancestry cases, 29,0641 European ancestry controls	2p23.3	GCKR
6	rs780094	2	27730940	rs1260326	31015401	2019-04-23	www.ncbi.nlm.nih.gov/pubmed/31015401	Genome-wide association study of medication-use and associated disease in the UK Biobank.	Medication use (HMG CoA reductase inhibitors)	Lipid traits	73,475 European ancestry cases, 216,910 European ancestry controls	2p23.3	GCKR
6	rs780094	2	27741237	rs780094	22399527	2012-03-07	www.ncbi.nlm.nih.gov/pubmed/22399527	Genome-wide screen for metabolic syndrome susceptibility Loci reveals strong lipid gene contribution but no evidence for common genetic basis for clustering of metabolic syndrome traits.	Metabolic syndrome	Metabolic syndrome	2,637 European ancestry cases, 7,927 European ancestry controls	2p23.3	GCKR
6	rs780094	2	27730940	rs1260326	31589552	2019-10-07	www.ncbi.nlm.nih.gov/pubmed/31589552	Genome-Wide Association Study of the Metabolic Syndrome in UK Biobank.	Metabolic syndrome	Metabolic syndrome	291,107 European ancestry individuals	2p23.3	GCKR
6	rs780094	2	27741237	rs780094	21886157	2011-08-31	www.ncbi.nlm.nih.gov/pubmed/21886157	Human metabolic individuality in biomedical and pharmaceutical research.	Metabolic traits	Metabolic syndrome	2,820 European ancestry individuals	2p23.3	GCKR
6	rs780094	2	27730940	rs1260326	19060910	2008-12-07	www.ncbi.nlm.nih.gov/pubmed/19060910	Genome-wide association analysis of metabolic traits in a birth cohort from a founder population.	Metabolic traits	Metabolic syndrome	4,763 Northern Finnish founder individuals	2p23.3	GCKR
6	rs780094	2	27730940	rs1260326	23823483	2013-07-02	www.ncbi.nlm.nih.gov/pubmed/23823483	A genome-wide association study of the human metabolome in a community-based cohort.	Metabolite levels	Blood metabolites	2,076 European ancestry individuals	2p23.3	GCKR
6	rs780094	2	27730940	rs1260326	23823483	2013-07-02	www.ncbi.nlm.nih.gov/pubmed/23823483	A genome-wide association study of the human metabolome in a community-based cohort.	Metabolite levels	Blood metabolites	2,076 European ancestry individuals	2p23.3	GCKR
6	rs780094	2	27730940	rs1260326	23823483	2013-07-02	www.ncbi.nlm.nih.gov/pubmed/23823483	A genome-wide association study of the human metabolome in a community-based cohort.	Metabolite levels	Blood metabolites	2,076 European ancestry individuals	2p23.3	GCKR
6	rs780094	2	27730940	rs1260326	23823483	2013-07-02	www.ncbi.nlm.nih.gov/pubmed/23823483	A genome-wide association study of the human metabolome in a community-based cohort.	Metabolite levels	Blood metabolites	2,076 European ancestry individuals	2p23.3	GCKR
6	rs780094	2	27730940	rs1260326	23823483	2013-07-02	www.ncbi.nlm.nih.gov/pubmed/23823483	A genome-wide association study of the human metabolome in a community-based cohort.	Metabolite levels	Blood metabolites	2,076 European ancestry individuals	2p23.3	GCKR
6	rs780094	2	27730940	rs1260326	23823483	2013-07-02	www.ncbi.nlm.nih.gov/pubmed/23823483	A genome-wide association study of the human metabolome in a community-based cohort.	Metabolite levels	Blood metabolites	2,076 European ancestry individuals	2p23.3	GCKR
6	rs780094	2	27730940	rs1260326	23823483	2013-07-02	www.ncbi.nlm.nih.gov/pubmed/23823483	A genome-wide association study of the human metabolome in a community-based cohort.	Metabolite levels	Blood metabolites	2,076 European ancestry individuals	2p23.3	GCKR
6	rs780094	2	27730940	rs1260326	23823483	2013-07-02	www.ncbi.nlm.nih.gov/pubmed/23823483	A genome-wide association study of the human metabolome in a community-based cohort.	Metabolite levels	Blood metabolites	2,076 European ancestry individuals	2p23.3	GCKR
6	rs780094	2	27730940	rs1260326	23823483	2013-07-02	www.ncbi.nlm.nih.gov/pubmed/23823483	A genome-wide association study of the human metabolome in a community-based cohort.	Metabolite levels	Blood metabolites	2,076 European ancestry individuals	2p23.3	GCKR
6	rs780094	2	27730940	rs1260326	23823483	2013-07-02	www.ncbi.nlm.nih.gov/pubmed/23823483	A genome-wide association study of the human metabolome in a community-based cohort.	Metabolite levels	Blood metabolites	2,076 European ancestry individuals	2p23.3	GCKR
6	rs780094	2	27730940	rs1260326	23823483	2013-07-02	www.ncbi.nlm.nih.gov/pubmed/23823483	A genome-wide association study of the human metabolome in a community-based cohort.	Metabolite levels	Blood metabolites	2,076 European ancestry individuals	2p23.3	GCKR
6	rs780094	2	27730940	rs1260326	23823483	2013-07-02	www.ncbi.nlm.nih.gov/pubmed/23823483	A genome-wide association study of the human metabolome in a community-based cohort.	Metabolite levels	Blood metabolites	2,076 European ancestry individuals	2p23.3	GCKR
6	rs780094	2	27730940	rs1260326	23823483	2013-07-02	www.ncbi.nlm.nih.gov/pubmed/23823483	A genome-wide association study of the human metabolome in a community-based cohort.	Metabolite levels	Blood metabolites	2,076 European ancestry individuals	2p23.3	GCKR
6	rs780094	2	27730940	rs1260326	23823483	2013-07-02	www.ncbi.nlm.nih.gov/pubmed/23823483	A genome-wide association study of the human metabolome in a community-based cohort.	Metabolite levels	Blood metabolites	2,076 European ancestry individuals	2p23.3	GCKR
6	rs780094	2	27730940	rs1260326	23823483	2013-07-02	www.ncbi.nlm.nih.gov/pubmed/23823483	A genome-wide association study of the human metabolome in a community-based cohort.	Metabolite levels	Blood metabolites	2,076 European ancestry individuals	2p23.3	GCKR
6	rs780094	2	27730940	rs1260326	23823483	2013-07-02	www.ncbi.nlm.nih.gov/pubmed/23823483	A genome-wide association study of the human metabolome in a community-based cohort.	Metabolite levels	Blood metabolites	2,076 European ancestry individuals	2p23.3	GCKR
6	rs780094	2	27730940	rs1260326	23823483	2013-07-02	www.ncbi.nlm.nih.gov/pubmed/23823483	A genome-wide association study of the human metabolome in a community-based cohort.	Metabolite levels	Blood metabolites	2,076 European ancestry individuals	2p23.3	GCKR
6	rs780094	2	27730940	rs1260326	23823483	2013-07-02	www.ncbi.nlm.nih.gov/pubmed/23823483	A genome-wide association study of the human metabolome in a community-based cohort.	Metabolite levels	Blood metabolites	2,076 European ancestry individuals	2p23.3	GCKR
6	rs780094	2	27730940	rs1260326	23823483	2013-07-02	www.ncbi.nlm.nih.gov/pubmed/23823483	A genome-wide association study of the human metabolome in a community-based cohort.	Metabolite levels	Blood metabolites	2,076 European ancestry individuals	2p23.3	GCKR
6	rs780094	2	27730940	rs1260326	23823483	2013-07-02	www.ncbi.nlm.nih.gov/pubmed/23823483	A genome-wide association study of the human metabolome in a community-based cohort.	Metabolite levels	Blood metabolites	2,076 European ancestry individuals	2p23.3	GCKR
6	rs780094	2	27730940	rs1260326	23823483	2013-07-02	www.ncbi.nlm.nih.gov/pubmed/23823483	A genome-wide association study of the human metabolome in a community-based cohort.	Metabolite levels	Blood metabolites	2,076 European ancestry individuals	2p23.3	GCKR
6	rs780094	2	27730940	rs1260326	23823483	2013-07-02	www.ncbi.nlm.nih.gov/pubmed/23823483	A genome-wide association study of the human metabolome in a community-based cohort.	Metabolite levels	Blood metabolites	2,076 European ancestry individuals	2p23.3	GCKR
6	rs780094	2	27730940	rs1260326	23823483	2013-07-02	www.ncbi.nlm.nih.gov/pubmed/23823483	A genome-wide association study of the human metabolome in a community-based cohort.	Metabolite levels	Blood metabolites	2,076 European ancestry individuals	2p23.3	GCKR
6	rs780094	2	27730940	rs1260326	23823483	2013-07-02	www.ncbi.nlm.nih.gov/pubmed/23823483	A genome-wide association study of the human metabolome in a community-based cohort.	Metabolite levels	Blood metabolites	2,076 European ancestry individuals	2p23.3	GCKR
6	rs780094	2	27730940	rs1260326	23823483	2013-07-02	www.ncbi.nlm.nih.gov/pubmed/23823483	A genome-wide association study of the human metabolome in a community-based cohort.	Metabolite levels	Blood metabolites	2,076 European ancestry individuals	2p23.3	GCKR
6	rs780094	2	27730940	rs1260326	23823483	2013-07-02	www.ncbi.nlm.nih.gov/pubmed/23823483	A genome-wide association study of the human metabolome in a community-based cohort.	Metabolite levels	Blood metabolites	2,076 European ancestry individuals	2p23.3	GCKR
6	rs780094	2	27730940	rs1260326	23823483	2013-07-02	www.ncbi.nlm.nih.gov/pubmed/23823483	A genome-wide association study of the human metabolome in a community-based cohort.	Metabolite levels	Blood metabolites	2,076 European ancestry individuals	2p23.3	GCKR
6	rs780094	2	27730940	rs1260326	22916037	2012-08-16	www.ncbi.nlm.nih.gov/pubmed/22916037	Novel Loci for metabolic networks and multi-tissue expression studies reveal genes for atherosclerosis.	Metabolite levels	Blood metabolites	6,608 European ancestry individuals	2p23.3	GCKR
6	rs780094	2	27730940	rs1260326	22286219	2012-01-29	www.ncbi.nlm.nih.gov/pubmed/22286219	Genome-wide association study identifies multiple loci influencing human serum metabolite levels.	Metabolite levels	Blood metabolites	8,330 European ancestry individuals	2p23.3	GCKR
6	rs780094	2	27752871	rs6753534	32888494	2020-09-01	www.ncbi.nlm.nih.gov/pubmed/32888494	The Polygenic and Monogenic Basis of Blood Traits and Diseases.	Monocyte count	Blood traits	408,112 British individuals	2p23.3	GCKR - C2orf16
6	rs780094	2	27745764	rs141306206	32888493	2020-09-01	www.ncbi.nlm.nih.gov/pubmed/32888493	Trans-ethnic and Ancestry-Specific Blood-Cell Genetics in 746,667 Individuals from 5 Global Populations.	Monocyte count	Blood traits	521,594 European ancestry individuals	2p23.3	GCKR
6	rs780094	2	27730940	rs1260326	32888494	2020-09-01	www.ncbi.nlm.nih.gov/pubmed/32888494	The Polygenic and Monogenic Basis of Blood Traits and Diseases.	Monocyte percentage of white cells	Blood traits	408,112 British individuals	2p23.3	GCKR
6	rs780094	2	27730940	rs1260326	35213538	2022-02-25	www.ncbi.nlm.nih.gov/pubmed/35213538	Characterising metabolomic signatures of lipid-modifying therapies through drug target mendelian randomisation.	Monounsaturated fatty acid levels	Lipid traits	115,006 European ancestry individuals	2p23.3	GCKR
6	rs780094	2	27730940	rs1260326	32150548	2020-03-09	www.ncbi.nlm.nih.gov/pubmed/32150548	The influence of rare variants in circulating metabolic biomarkers.	Monounsaturated fatty acid levels	Lipid traits	7,142 European ancestry individuals	2p23.3	GCKR
6	rs780094	2	27730940	rs1260326	27863252	2016-11-17	www.ncbi.nlm.nih.gov/pubmed/27863252	The Allelic Landscape of Human Blood Cell Trait Variation and Links to Common Complex Disease.	Myeloid white cell count	Blood traits	169,219 European ancestry individuals	2p23.3	GCKR
6	rs780094	2	27730940	rs1260326	35347128	2022-03-28	www.ncbi.nlm.nih.gov/pubmed/35347128	Genome-wide association studies of metabolites in Finnish men identify disease-relevant loci.	Myristoyl-linoleoyl-glycerol (14:0/18:2) [1] levels	Blood metabolites	6,136 Finnish ancestry individuals	2p23.3	GCKR
6	rs780094	2	27730940	rs1260326	27863252	2016-11-17	www.ncbi.nlm.nih.gov/pubmed/27863252	The Allelic Landscape of Human Blood Cell Trait Variation and Links to Common Complex Disease.	Neutrophil count	Blood traits	170,702 European ancestry individuals	2p23.3	GCKR
6	rs780094	2	27730940	rs1260326	34469753	2021-08-26	www.ncbi.nlm.nih.gov/pubmed/34469753	Genetic determinants of blood-cell traits influence susceptibility to childhood acute lymphoblastic leukemia.	Neutrophil count	Blood traits	234,802 European ancestry individuals	2p23.3	GCKR
6	rs780094	2	27730940	rs1260326	32888494	2020-09-01	www.ncbi.nlm.nih.gov/pubmed/32888494	The Polygenic and Monogenic Basis of Blood Traits and Diseases.	Neutrophil count	Blood traits	408,112 British individuals	2p23.3	GCKR
6	rs780094	2	27730940	rs1260326	32888493	2020-09-01	www.ncbi.nlm.nih.gov/pubmed/32888493	Trans-ethnic and Ancestry-Specific Blood-Cell Genetics in 746,667 Individuals from 5 Global Populations.	Neutrophil count	Blood traits	519,288 European ancestry individuals	2p23.3	GCKR
6	rs780094	2	27730940	rs1260326	34594039	2021-09-30	www.ncbi.nlm.nih.gov/pubmed/34594039	A cross-population atlas of genetic associations for 220 human phenotypes.	Neutrophil count	Blood traits	82,810 East Asian ancestry individuals	2p23.3	GCKR
6	rs780094	2	27730940	rs1260326	32888494	2020-09-01	www.ncbi.nlm.nih.gov/pubmed/32888494	The Polygenic and Monogenic Basis of Blood Traits and Diseases.	Neutrophil percentage of white cells	Blood traits	408,112 British individuals	2p23.3	GCKR
6	rs780094	2	27730940	rs1260326	35124268	2022-02-03	www.ncbi.nlm.nih.gov/pubmed/35124268	Mendelian Randomization Analysis Reveals No Causal Relationship Between Nonalcoholic Fatty Liver Disease and Severe COVID-19.	Nonalcoholic fatty liver disease	Liver/Kidney/Metabolite	3,711 European ancestry cases, 426,252 European ancestry controls	2p23.3	GCKR
6	rs780094	2	27730940	rs1260326	34535985	2021-09-17	www.ncbi.nlm.nih.gov/pubmed/34535985	Genome-Wide Association Study of NAFLD Using Electronic Health Records.	Nonalcoholic fatty liver disease	Liver/Kidney/Metabolite	4,761 European ancestry cases, 373,227 European ancestry controls	2p23.3	GCKR
6	rs780094	2	27730940	rs1260326	34841290	2021-11-03	www.ncbi.nlm.nih.gov/pubmed/34841290	Electronic health record-based genome-wide meta-analysis provides insights on the genetic architecture of non-alcoholic fatty liver disease.	Nonalcoholic fatty liver disease	Liver/Kidney/Metabolite	8,434 European ancestry cases, 770,180 European ancestry controls	2p23.3	GCKR
6	rs780094	2	27730940	rs1260326	32298765	2020-04-13	www.ncbi.nlm.nih.gov/pubmed/32298765	Genome-wide association study of non-alcoholic fatty liver and steatohepatitis in a histologically-characterised cohort.	Nonalcoholic steatohepatitis	Liver/Kidney/Metabolite	836 European ancestry cases, 17,781 European ancestry controls	2p23.3	GCKR
6	rs780094	2	27730940	rs1260326	34887591	2021-12-09	www.ncbi.nlm.nih.gov/pubmed/34887591	The power of genetic diversity in genome-wide association studies of lipids.	Non-HDL cholesterol levels	Lipid traits	1,320,016 European ancestry individuals	2p23.3	GCKR
6	rs780094	2	27730940	rs1260326	32066663	2020-02-03	www.ncbi.nlm.nih.gov/pubmed/32066663	Genome-wide association study of dietary intake in the UK biobank study and its associations with schizophrenia and other traits.	Non-oily fish consumption	Dietary traits	335,576 European ancestry individuals	2p23.3	GCKR
6	rs780094	2	27730940	rs1260326	35347128	2022-03-28	www.ncbi.nlm.nih.gov/pubmed/35347128	Genome-wide association studies of metabolites in Finnish men identify disease-relevant loci.	Oleoyl-arachidonoyl-glycerol (18:1/20:4) [1] levels	Blood metabolites	6,136 Finnish ancestry individuals	2p23.3	GCKR
6	rs780094	2	27730940	rs1260326	35213538	2022-02-25	www.ncbi.nlm.nih.gov/pubmed/35213538	Characterising metabolomic signatures of lipid-modifying therapies through drug target mendelian randomisation.	Omega-3 fatty acid levels	Lipid traits	115,006 European ancestry individuals	2p23.3	GCKR
6	rs780094	2	27730940	rs1260326	35213538	2022-02-25	www.ncbi.nlm.nih.gov/pubmed/35213538	Characterising metabolomic signatures of lipid-modifying therapies through drug target mendelian randomisation.	Omega-6 fatty acid levels	Lipid traits	115,006 European ancestry individuals	2p23.3	GCKR
6	rs780094	2	27742603	rs780093	23362303	2013-01-29	www.ncbi.nlm.nih.gov/pubmed/23362303	Genome-wide association study identifies novel loci associated with concentrations of four plasma phospholipid fatty acids in the de novo lipogenesis pathway: results from the Cohorts for Heart and Aging Research in Genomic Epidemiology (CHARGE) consortium.	Palmitic acid (16:0) levels	Lipid traits	8,961 European ancestry individuals	2p23.3	GCKR
6	rs780094	2	27742603	rs780093	23362303	2013-01-29	www.ncbi.nlm.nih.gov/pubmed/23362303	Genome-wide association study identifies novel loci associated with concentrations of four plasma phospholipid fatty acids in the de novo lipogenesis pathway: results from the Cohorts for Heart and Aging Research in Genomic Epidemiology (CHARGE) consortium.	Palmitoleic acid (16:1n-7) levels	Lipid traits	8,961 European ancestry individuals	2p23.3	GCKR
6	rs780094	2	27730940	rs1260326	35347128	2022-03-28	www.ncbi.nlm.nih.gov/pubmed/35347128	Genome-wide association studies of metabolites in Finnish men identify disease-relevant loci.	Palmitoleoyl-linoleoyl-glycerol (16:1/18:2) [1] levels	Blood metabolites	6,136 Finnish ancestry individuals	2p23.3	GCKR
6	rs780094	2	27598097	rs4665972	33414548	2021-01-07	www.ncbi.nlm.nih.gov/pubmed/33414548	A cross-platform approach identifies genetic regulators of human metabolism and health.	Phosphatidylcholine acyl-alkyl C38:1 levels	Lipid traits	15,899 Caucasian ancestry individuals	2p23.3	SNX17
6	rs780094	2	27730940	rs1260326	33414548	2021-01-07	www.ncbi.nlm.nih.gov/pubmed/33414548	A cross-platform approach identifies genetic regulators of human metabolism and health.	Phosphatidylcholine diacyl C32:1 levels	Lipid traits	16,837 Caucasian ancestry individuals	2p23.3	GCKR
6	rs780094	2	27730940	rs1260326	33414548	2021-01-07	www.ncbi.nlm.nih.gov/pubmed/33414548	A cross-platform approach identifies genetic regulators of human metabolism and health.	Phosphatidylcholine diacyl C32:2 levels	Lipid traits	16,839 Caucasian ancestry individuals	2p23.3	GCKR
6	rs780094	2	27730940	rs1260326	33414548	2021-01-07	www.ncbi.nlm.nih.gov/pubmed/33414548	A cross-platform approach identifies genetic regulators of human metabolism and health.	Phosphatidylcholine diacyl C34:1 levels	Lipid traits	16,838 Caucasian ancestry individuals	2p23.3	GCKR
6	rs780094	2	27730940	rs1260326	33414548	2021-01-07	www.ncbi.nlm.nih.gov/pubmed/33414548	A cross-platform approach identifies genetic regulators of human metabolism and health.	Phosphatidylcholine diacyl C34:3 levels	Lipid traits	16,839 Caucasian ancestry individuals	2p23.3	GCKR
6	rs780094	2	27730940	rs1260326	33414548	2021-01-07	www.ncbi.nlm.nih.gov/pubmed/33414548	A cross-platform approach identifies genetic regulators of human metabolism and health.	Phosphatidylcholine diacyl C34:4 levels	Lipid traits	16,839 Caucasian ancestry individuals	2p23.3	GCKR
6	rs780094	2	27730940	rs1260326	35888728	2022-06-29	www.ncbi.nlm.nih.gov/pubmed/35888728	Whole Exome Sequencing Enhanced Imputation Identifies 85 Metabolite Associations in the Alpine CHRIS Cohort.	Phosphatidylcholine diacyl C34:4 levels	Lipid traits	5,505 European ancestry individuals	2p23.3	GCKR
6	rs780094	2	27730940	rs1260326	33414548	2021-01-07	www.ncbi.nlm.nih.gov/pubmed/33414548	A cross-platform approach identifies genetic regulators of human metabolism and health.	Phosphatidylcholine diacyl C36:6 levels	Lipid traits	16,837 Caucasian ancestry individuals	2p23.3	GCKR
6	rs780094	2	27730940	rs1260326	33414548	2021-01-07	www.ncbi.nlm.nih.gov/pubmed/33414548	A cross-platform approach identifies genetic regulators of human metabolism and health.	Phosphatidylcholine diacyl C38:5 levels	Lipid traits	16,836 Caucasian ancestry individuals	2p23.3	GCKR
6	rs780094	2	27730940	rs1260326	33414548	2021-01-07	www.ncbi.nlm.nih.gov/pubmed/33414548	A cross-platform approach identifies genetic regulators of human metabolism and health.	Phosphatidylcholine diacyl C40:5 levels	Lipid traits	16,835 Caucasian ancestry individuals	2p23.3	GCKR
6	rs780094	2	27730940	rs1260326	33414548	2021-01-07	www.ncbi.nlm.nih.gov/pubmed/33414548	A cross-platform approach identifies genetic regulators of human metabolism and health.	Phosphatidylcholine diacyl C40:6 levels	Lipid traits	16,837 Caucasian ancestry individuals	2p23.3	GCKR
6	rs780094	2	27730940	rs1260326	35213538	2022-02-25	www.ncbi.nlm.nih.gov/pubmed/35213538	Characterising metabolomic signatures of lipid-modifying therapies through drug target mendelian randomisation.	Phosphatidylcholine levels	Lipid traits	115,006 European ancestry individuals	2p23.3	GCKR
6	rs780094	2	27730940	rs1260326	34503513	2021-09-10	www.ncbi.nlm.nih.gov/pubmed/34503513	Genome-wide analysis of blood lipid metabolites in over 5000 South Asians reveals biological insights at cardiometabolic disease loci.	Phosphatidylcholine-2O_32:0_[M+H]1+ levels	Lipid traits	13,814 British ancestry individuals	2p23.3	GCKR
6	rs780094	2	27741237	rs780094	34503513	2021-09-10	www.ncbi.nlm.nih.gov/pubmed/34503513	Genome-wide analysis of blood lipid metabolites in over 5000 South Asians reveals biological insights at cardiometabolic disease loci.	Phosphatidylcholine-2O_32:0_[M+H]1+ levels	Lipid traits	13,814 British ancestry individuals	2p23.3	GCKR
6	rs780094	2	27742603	rs780093	34503513	2021-09-10	www.ncbi.nlm.nih.gov/pubmed/34503513	Genome-wide analysis of blood lipid metabolites in over 5000 South Asians reveals biological insights at cardiometabolic disease loci.	Phosphatidylcholine-2O_32:0_[M+H]1+ levels	Lipid traits	13,814 British ancestry individuals	2p23.3	GCKR
6	rs780094	2	27730940	rs1260326	34503513	2021-09-10	www.ncbi.nlm.nih.gov/pubmed/34503513	Genome-wide analysis of blood lipid metabolites in over 5000 South Asians reveals biological insights at cardiometabolic disease loci.	Phosphatidylcholine-O_30:1_[M+H]1+/Phosphatidylcholine-P_30:0_[M+H]1+/Phosphatidylethanolamine-O_33:1_[M+H]1+ levels	Lipid traits	13,814 British ancestry individuals	2p23.3	GCKR
6	rs780094	2	27741237	rs780094	34503513	2021-09-10	www.ncbi.nlm.nih.gov/pubmed/34503513	Genome-wide analysis of blood lipid metabolites in over 5000 South Asians reveals biological insights at cardiometabolic disease loci.	Phosphatidylcholine-O_30:1_[M+H]1+/Phosphatidylcholine-P_30:0_[M+H]1+/Phosphatidylethanolamine-O_33:1_[M+H]1+ levels	Lipid traits	13,814 British ancestry individuals	2p23.3	GCKR
6	rs780094	2	27742603	rs780093	34503513	2021-09-10	www.ncbi.nlm.nih.gov/pubmed/34503513	Genome-wide analysis of blood lipid metabolites in over 5000 South Asians reveals biological insights at cardiometabolic disease loci.	Phosphatidylcholine-O_30:1_[M+H]1+/Phosphatidylcholine-P_30:0_[M+H]1+/Phosphatidylethanolamine-O_33:1_[M+H]1+ levels	Lipid traits	13,814 British ancestry individuals	2p23.3	GCKR
6	rs780094	2	27748624	rs1260333	34503513	2021-09-10	www.ncbi.nlm.nih.gov/pubmed/34503513	Genome-wide analysis of blood lipid metabolites in over 5000 South Asians reveals biological insights at cardiometabolic disease loci.	Phosphatidylcholine-O_30:1_[M+H]1+/Phosphatidylcholine-P_30:0_[M+H]1+/Phosphatidylethanolamine-O_33:1_[M+H]1+ levels	Lipid traits	13,814 British ancestry individuals	2p23.3	GCKR - C2orf16
6	rs780094	2	27730940	rs1260326	34503513	2021-09-10	www.ncbi.nlm.nih.gov/pubmed/34503513	Genome-wide analysis of blood lipid metabolites in over 5000 South Asians reveals biological insights at cardiometabolic disease loci.	Phosphatidylcholine-O_31:0_[M+H]1+/Phosphatidylethanolamine-O_34:0_[M+H]1+ levels	Lipid traits	13,814 British ancestry individuals	2p23.3	GCKR
6	rs780094	2	27741237	rs780094	34503513	2021-09-10	www.ncbi.nlm.nih.gov/pubmed/34503513	Genome-wide analysis of blood lipid metabolites in over 5000 South Asians reveals biological insights at cardiometabolic disease loci.	Phosphatidylcholine-O_31:0_[M+H]1+/Phosphatidylethanolamine-O_34:0_[M+H]1+ levels	Lipid traits	13,814 British ancestry individuals	2p23.3	GCKR
6	rs780094	2	27742603	rs780093	34503513	2021-09-10	www.ncbi.nlm.nih.gov/pubmed/34503513	Genome-wide analysis of blood lipid metabolites in over 5000 South Asians reveals biological insights at cardiometabolic disease loci.	Phosphatidylcholine-O_31:0_[M+H]1+/Phosphatidylethanolamine-O_34:0_[M+H]1+ levels	Lipid traits	13,814 British ancestry individuals	2p23.3	GCKR
6	rs780094	2	27748624	rs1260333	34503513	2021-09-10	www.ncbi.nlm.nih.gov/pubmed/34503513	Genome-wide analysis of blood lipid metabolites in over 5000 South Asians reveals biological insights at cardiometabolic disease loci.	Phosphatidylcholine-O_31:0_[M+H]1+/Phosphatidylethanolamine-O_34:0_[M+H]1+ levels	Lipid traits	13,814 British ancestry individuals	2p23.3	GCKR - C2orf16
6	rs780094	2	27730940	rs1260326	34503513	2021-09-10	www.ncbi.nlm.nih.gov/pubmed/34503513	Genome-wide analysis of blood lipid metabolites in over 5000 South Asians reveals biological insights at cardiometabolic disease loci.	Phosphatidylcholine-O_32:1_[M+H]1+/Phosphatidylcholine-P_32:0_[M+H]1+/Phosphatidylethanolamine-O_35:1_[M+H]1+ levels	Lipid traits	13,814 British ancestry individuals	2p23.3	GCKR
6	rs780094	2	27741237	rs780094	34503513	2021-09-10	www.ncbi.nlm.nih.gov/pubmed/34503513	Genome-wide analysis of blood lipid metabolites in over 5000 South Asians reveals biological insights at cardiometabolic disease loci.	Phosphatidylcholine-O_32:1_[M+H]1+/Phosphatidylcholine-P_32:0_[M+H]1+/Phosphatidylethanolamine-O_35:1_[M+H]1+ levels	Lipid traits	13,814 British ancestry individuals	2p23.3	GCKR
6	rs780094	2	27742603	rs780093	34503513	2021-09-10	www.ncbi.nlm.nih.gov/pubmed/34503513	Genome-wide analysis of blood lipid metabolites in over 5000 South Asians reveals biological insights at cardiometabolic disease loci.	Phosphatidylcholine-O_32:1_[M+H]1+/Phosphatidylcholine-P_32:0_[M+H]1+/Phosphatidylethanolamine-O_35:1_[M+H]1+ levels	Lipid traits	13,814 British ancestry individuals	2p23.3	GCKR
6	rs780094	2	27748624	rs1260333	34503513	2021-09-10	www.ncbi.nlm.nih.gov/pubmed/34503513	Genome-wide analysis of blood lipid metabolites in over 5000 South Asians reveals biological insights at cardiometabolic disease loci.	Phosphatidylcholine-O_32:1_[M+H]1+/Phosphatidylcholine-P_32:0_[M+H]1+/Phosphatidylethanolamine-O_35:1_[M+H]1+ levels	Lipid traits	13,814 British ancestry individuals	2p23.3	GCKR - C2orf16
6	rs780094	2	27730940	rs1260326	34503513	2021-09-10	www.ncbi.nlm.nih.gov/pubmed/34503513	Genome-wide analysis of blood lipid metabolites in over 5000 South Asians reveals biological insights at cardiometabolic disease loci.	Phosphatidylcholine-O_34:1_[M+H]1+/Phosphatidylcholine-P_34:0_[M+H]1+/Phosphatidylethanolamine-O_37:1_[M+H]1+ levels	Lipid traits	13,814 British ancestry individuals	2p23.3	GCKR
6	rs780094	2	27741237	rs780094	34503513	2021-09-10	www.ncbi.nlm.nih.gov/pubmed/34503513	Genome-wide analysis of blood lipid metabolites in over 5000 South Asians reveals biological insights at cardiometabolic disease loci.	Phosphatidylcholine-O_34:1_[M+H]1+/Phosphatidylcholine-P_34:0_[M+H]1+/Phosphatidylethanolamine-O_37:1_[M+H]1+ levels	Lipid traits	13,814 British ancestry individuals	2p23.3	GCKR
6	rs780094	2	27742603	rs780093	34503513	2021-09-10	www.ncbi.nlm.nih.gov/pubmed/34503513	Genome-wide analysis of blood lipid metabolites in over 5000 South Asians reveals biological insights at cardiometabolic disease loci.	Phosphatidylcholine-O_34:1_[M+H]1+/Phosphatidylcholine-P_34:0_[M+H]1+/Phosphatidylethanolamine-O_37:1_[M+H]1+ levels	Lipid traits	13,814 British ancestry individuals	2p23.3	GCKR
6	rs780094	2	27748624	rs1260333	34503513	2021-09-10	www.ncbi.nlm.nih.gov/pubmed/34503513	Genome-wide analysis of blood lipid metabolites in over 5000 South Asians reveals biological insights at cardiometabolic disease loci.	Phosphatidylcholine-O_34:1_[M+H]1+/Phosphatidylcholine-P_34:0_[M+H]1+/Phosphatidylethanolamine-O_37:1_[M+H]1+ levels	Lipid traits	13,814 British ancestry individuals	2p23.3	GCKR - C2orf16
6	rs780094	2	27730940	rs1260326	34503513	2021-09-10	www.ncbi.nlm.nih.gov/pubmed/34503513	Genome-wide analysis of blood lipid metabolites in over 5000 South Asians reveals biological insights at cardiometabolic disease loci.	Phosphatidylcholine-O_34:2_[M+H]1+/Phosphatidylcholine-P_34:1_[M+H]1+/Phosphatidylethanolamine-O_37:2_[M+H]1+ levels	Lipid traits	13,814 British ancestry individuals	2p23.3	GCKR
6	rs780094	2	27741237	rs780094	34503513	2021-09-10	www.ncbi.nlm.nih.gov/pubmed/34503513	Genome-wide analysis of blood lipid metabolites in over 5000 South Asians reveals biological insights at cardiometabolic disease loci.	Phosphatidylcholine-O_34:2_[M+H]1+/Phosphatidylcholine-P_34:1_[M+H]1+/Phosphatidylethanolamine-O_37:2_[M+H]1+ levels	Lipid traits	13,814 British ancestry individuals	2p23.3	GCKR
6	rs780094	2	27742603	rs780093	34503513	2021-09-10	www.ncbi.nlm.nih.gov/pubmed/34503513	Genome-wide analysis of blood lipid metabolites in over 5000 South Asians reveals biological insights at cardiometabolic disease loci.	Phosphatidylcholine-O_34:2_[M+H]1+/Phosphatidylcholine-P_34:1_[M+H]1+/Phosphatidylethanolamine-O_37:2_[M+H]1+ levels	Lipid traits	13,814 British ancestry individuals	2p23.3	GCKR
6	rs780094	2	27730940	rs1260326	34503513	2021-09-10	www.ncbi.nlm.nih.gov/pubmed/34503513	Genome-wide analysis of blood lipid metabolites in over 5000 South Asians reveals biological insights at cardiometabolic disease loci.	Phosphatidylcholine-O_34:3_[M+H]1+/Phosphatidylcholine-P_34:2_[M+H]1+/Phosphatidylethanolamine-P_37:2_[M+H]1+ levels	Lipid traits	13,814 British ancestry individuals	2p23.3	GCKR
6	rs780094	2	27741237	rs780094	34503513	2021-09-10	www.ncbi.nlm.nih.gov/pubmed/34503513	Genome-wide analysis of blood lipid metabolites in over 5000 South Asians reveals biological insights at cardiometabolic disease loci.	Phosphatidylcholine-O_34:3_[M+H]1+/Phosphatidylcholine-P_34:2_[M+H]1+/Phosphatidylethanolamine-P_37:2_[M+H]1+ levels	Lipid traits	13,814 British ancestry individuals	2p23.3	GCKR
6	rs780094	2	27742603	rs780093	34503513	2021-09-10	www.ncbi.nlm.nih.gov/pubmed/34503513	Genome-wide analysis of blood lipid metabolites in over 5000 South Asians reveals biological insights at cardiometabolic disease loci.	Phosphatidylcholine-O_34:3_[M+H]1+/Phosphatidylcholine-P_34:2_[M+H]1+/Phosphatidylethanolamine-P_37:2_[M+H]1+ levels	Lipid traits	13,814 British ancestry individuals	2p23.3	GCKR
6	rs780094	2	27748624	rs1260333	34503513	2021-09-10	www.ncbi.nlm.nih.gov/pubmed/34503513	Genome-wide analysis of blood lipid metabolites in over 5000 South Asians reveals biological insights at cardiometabolic disease loci.	Phosphatidylcholine-O_34:3_[M+H]1+/Phosphatidylcholine-P_34:2_[M+H]1+/Phosphatidylethanolamine-P_37:2_[M+H]1+ levels	Lipid traits	13,814 British ancestry individuals	2p23.3	GCKR - C2orf16
6	rs780094	2	27730940	rs1260326	34503513	2021-09-10	www.ncbi.nlm.nih.gov/pubmed/34503513	Genome-wide analysis of blood lipid metabolites in over 5000 South Asians reveals biological insights at cardiometabolic disease loci.	Phosphatidylcholine-O_36:2_[M+H]1+/Phosphatidylcholine-P_36:1_[M+H]1+/Phosphatidylethanolamine-P_39:1_[M+H]1+ levels	Lipid traits	13,814 British ancestry individuals	2p23.3	GCKR
6	rs780094	2	27741237	rs780094	34503513	2021-09-10	www.ncbi.nlm.nih.gov/pubmed/34503513	Genome-wide analysis of blood lipid metabolites in over 5000 South Asians reveals biological insights at cardiometabolic disease loci.	Phosphatidylcholine-O_36:2_[M+H]1+/Phosphatidylcholine-P_36:1_[M+H]1+/Phosphatidylethanolamine-P_39:1_[M+H]1+ levels	Lipid traits	13,814 British ancestry individuals	2p23.3	GCKR
6	rs780094	2	27742603	rs780093	34503513	2021-09-10	www.ncbi.nlm.nih.gov/pubmed/34503513	Genome-wide analysis of blood lipid metabolites in over 5000 South Asians reveals biological insights at cardiometabolic disease loci.	Phosphatidylcholine-O_36:2_[M+H]1+/Phosphatidylcholine-P_36:1_[M+H]1+/Phosphatidylethanolamine-P_39:1_[M+H]1+ levels	Lipid traits	13,814 British ancestry individuals	2p23.3	GCKR
6	rs780094	2	27730940	rs1260326	34503513	2021-09-10	www.ncbi.nlm.nih.gov/pubmed/34503513	Genome-wide analysis of blood lipid metabolites in over 5000 South Asians reveals biological insights at cardiometabolic disease loci.	Phosphatidylcholine-O_36:3_[M+H]1+/Phosphatidylcholine-P_36:2_[M+H]1+ levels	Lipid traits	13,814 British ancestry individuals	2p23.3	GCKR
6	rs780094	2	27741237	rs780094	34503513	2021-09-10	www.ncbi.nlm.nih.gov/pubmed/34503513	Genome-wide analysis of blood lipid metabolites in over 5000 South Asians reveals biological insights at cardiometabolic disease loci.	Phosphatidylcholine-O_36:3_[M+H]1+/Phosphatidylcholine-P_36:2_[M+H]1+ levels	Lipid traits	13,814 British ancestry individuals	2p23.3	GCKR
6	rs780094	2	27742603	rs780093	34503513	2021-09-10	www.ncbi.nlm.nih.gov/pubmed/34503513	Genome-wide analysis of blood lipid metabolites in over 5000 South Asians reveals biological insights at cardiometabolic disease loci.	Phosphatidylcholine-O_36:3_[M+H]1+/Phosphatidylcholine-P_36:2_[M+H]1+ levels	Lipid traits	13,814 British ancestry individuals	2p23.3	GCKR
6	rs780094	2	27730940	rs1260326	34503513	2021-09-10	www.ncbi.nlm.nih.gov/pubmed/34503513	Genome-wide analysis of blood lipid metabolites in over 5000 South Asians reveals biological insights at cardiometabolic disease loci.	Phosphatidylethanolamine_34:1_[M-H]1- levels	Lipid traits	13,814 British ancestry individuals	2p23.3	GCKR
6	rs780094	2	27730940	rs1260326	35213538	2022-02-25	www.ncbi.nlm.nih.gov/pubmed/35213538	Characterising metabolomic signatures of lipid-modifying therapies through drug target mendelian randomisation.	Phosphoglycerides levels	Lipid traits	115,006 European ancestry individuals	2p23.3	GCKR
6	rs780094	2	27730940	rs1260326	35213538	2022-02-25	www.ncbi.nlm.nih.gov/pubmed/35213538	Characterising metabolomic signatures of lipid-modifying therapies through drug target mendelian randomisation.	Phospholipid levels in chylomicrons and extremely large VLDL	Lipid traits	115,082 European ancestry individuals	2p23.3	GCKR
6	rs780094	2	27730940	rs1260326	35213538	2022-02-25	www.ncbi.nlm.nih.gov/pubmed/35213538	Characterising metabolomic signatures of lipid-modifying therapies through drug target mendelian randomisation.	Phospholipid levels in HDL	Lipid traits	115,082 European ancestry individuals	2p23.3	GCKR
6	rs780094	2	27752463	rs11127048	35213538	2022-02-25	www.ncbi.nlm.nih.gov/pubmed/35213538	Characterising metabolomic signatures of lipid-modifying therapies through drug target mendelian randomisation.	Phospholipid levels in large LDL	Lipid traits	115,082 European ancestry individuals	2p23.3	GCKR - C2orf16
6	rs780094	2	27730940	rs1260326	35213538	2022-02-25	www.ncbi.nlm.nih.gov/pubmed/35213538	Characterising metabolomic signatures of lipid-modifying therapies through drug target mendelian randomisation.	Phospholipid levels in large VLDL	Lipid traits	115,082 European ancestry individuals	2p23.3	GCKR
6	rs780094	2	27730940	rs1260326	35213538	2022-02-25	www.ncbi.nlm.nih.gov/pubmed/35213538	Characterising metabolomic signatures of lipid-modifying therapies through drug target mendelian randomisation.	Phospholipid levels in LDL	Lipid traits	115,082 European ancestry individuals	2p23.3	GCKR
6	rs780094	2	27730940	rs1260326	35213538	2022-02-25	www.ncbi.nlm.nih.gov/pubmed/35213538	Characterising metabolomic signatures of lipid-modifying therapies through drug target mendelian randomisation.	Phospholipid levels in medium HDL	Lipid traits	115,082 European ancestry individuals	2p23.3	GCKR
6	rs780094	2	27730940	rs1260326	35213538	2022-02-25	www.ncbi.nlm.nih.gov/pubmed/35213538	Characterising metabolomic signatures of lipid-modifying therapies through drug target mendelian randomisation.	Phospholipid levels in medium LDL	Lipid traits	115,082 European ancestry individuals	2p23.3	GCKR
6	rs780094	2	27730940	rs1260326	35213538	2022-02-25	www.ncbi.nlm.nih.gov/pubmed/35213538	Characterising metabolomic signatures of lipid-modifying therapies through drug target mendelian randomisation.	Phospholipid levels in medium VLDL	Lipid traits	115,082 European ancestry individuals	2p23.3	GCKR
6	rs780094	2	27730940	rs1260326	35213538	2022-02-25	www.ncbi.nlm.nih.gov/pubmed/35213538	Characterising metabolomic signatures of lipid-modifying therapies through drug target mendelian randomisation.	Phospholipid levels in small HDL	Lipid traits	115,082 European ancestry individuals	2p23.3	GCKR
6	rs780094	2	27752463	rs11127048	35213538	2022-02-25	www.ncbi.nlm.nih.gov/pubmed/35213538	Characterising metabolomic signatures of lipid-modifying therapies through drug target mendelian randomisation.	Phospholipid levels in small LDL	Lipid traits	115,082 European ancestry individuals	2p23.3	GCKR - C2orf16
6	rs780094	2	27730940	rs1260326	35213538	2022-02-25	www.ncbi.nlm.nih.gov/pubmed/35213538	Characterising metabolomic signatures of lipid-modifying therapies through drug target mendelian randomisation.	Phospholipid levels in small VLDL	Lipid traits	115,082 European ancestry individuals	2p23.3	GCKR
6	rs780094	2	27730940	rs1260326	35213538	2022-02-25	www.ncbi.nlm.nih.gov/pubmed/35213538	Characterising metabolomic signatures of lipid-modifying therapies through drug target mendelian randomisation.	Phospholipid levels in very large HDL	Lipid traits	115,082 European ancestry individuals	2p23.3	GCKR
6	rs780094	2	27730940	rs1260326	35213538	2022-02-25	www.ncbi.nlm.nih.gov/pubmed/35213538	Characterising metabolomic signatures of lipid-modifying therapies through drug target mendelian randomisation.	Phospholipid levels in very large VLDL	Lipid traits	115,082 European ancestry individuals	2p23.3	GCKR
6	rs780094	2	27730940	rs1260326	35213538	2022-02-25	www.ncbi.nlm.nih.gov/pubmed/35213538	Characterising metabolomic signatures of lipid-modifying therapies through drug target mendelian randomisation.	Phospholipid levels in very small VLDL	Lipid traits	115,082 European ancestry individuals	2p23.3	GCKR
6	rs780094	2	27730940	rs1260326	35213538	2022-02-25	www.ncbi.nlm.nih.gov/pubmed/35213538	Characterising metabolomic signatures of lipid-modifying therapies through drug target mendelian randomisation.	Phospholipid levels in VLDL	Lipid traits	115,082 European ancestry individuals	2p23.3	GCKR
6	rs780094	2	27730940	rs1260326	35213538	2022-02-25	www.ncbi.nlm.nih.gov/pubmed/35213538	Characterising metabolomic signatures of lipid-modifying therapies through drug target mendelian randomisation.	Phospholipids to total lipids ratio in chylomicrons and extremely large VLDL	Lipid traits	111,638 European ancestry individuals	2p23.3	GCKR
6	rs780094	2	27730940	rs1260326	35213538	2022-02-25	www.ncbi.nlm.nih.gov/pubmed/35213538	Characterising metabolomic signatures of lipid-modifying therapies through drug target mendelian randomisation.	Phospholipids to total lipids ratio in large HDL	Lipid traits	115,082 European ancestry individuals	2p23.3	GCKR
6	rs780094	2	27730940	rs1260326	35213538	2022-02-25	www.ncbi.nlm.nih.gov/pubmed/35213538	Characterising metabolomic signatures of lipid-modifying therapies through drug target mendelian randomisation.	Phospholipids to total lipids ratio in large LDL	Lipid traits	115,082 European ancestry individuals	2p23.3	GCKR
6	rs780094	2	27730940	rs1260326	35213538	2022-02-25	www.ncbi.nlm.nih.gov/pubmed/35213538	Characterising metabolomic signatures of lipid-modifying therapies through drug target mendelian randomisation.	Phospholipids to total lipids ratio in large VLDL	Lipid traits	115,071 European ancestry individuals	2p23.3	GCKR
6	rs780094	2	27730940	rs1260326	35213538	2022-02-25	www.ncbi.nlm.nih.gov/pubmed/35213538	Characterising metabolomic signatures of lipid-modifying therapies through drug target mendelian randomisation.	Phospholipids to total lipids ratio in medium HDL	Lipid traits	115,082 European ancestry individuals	2p23.3	GCKR
6	rs780094	2	27730940	rs1260326	35213538	2022-02-25	www.ncbi.nlm.nih.gov/pubmed/35213538	Characterising metabolomic signatures of lipid-modifying therapies through drug target mendelian randomisation.	Phospholipids to total lipids ratio in medium LDL	Lipid traits	115,082 European ancestry individuals	2p23.3	GCKR
6	rs780094	2	27730940	rs1260326	35213538	2022-02-25	www.ncbi.nlm.nih.gov/pubmed/35213538	Characterising metabolomic signatures of lipid-modifying therapies through drug target mendelian randomisation.	Phospholipids to total lipids ratio in medium VLDL	Lipid traits	115,082 European ancestry individuals	2p23.3	GCKR
6	rs780094	2	27730940	rs1260326	35213538	2022-02-25	www.ncbi.nlm.nih.gov/pubmed/35213538	Characterising metabolomic signatures of lipid-modifying therapies through drug target mendelian randomisation.	Phospholipids to total lipids ratio in small LDL	Lipid traits	115,082 European ancestry individuals	2p23.3	GCKR
6	rs780094	2	27730940	rs1260326	35213538	2022-02-25	www.ncbi.nlm.nih.gov/pubmed/35213538	Characterising metabolomic signatures of lipid-modifying therapies through drug target mendelian randomisation.	Phospholipids to total lipids ratio in small VLDL	Lipid traits	115,082 European ancestry individuals	2p23.3	GCKR
6	rs780094	2	27730940	rs1260326	35213538	2022-02-25	www.ncbi.nlm.nih.gov/pubmed/35213538	Characterising metabolomic signatures of lipid-modifying therapies through drug target mendelian randomisation.	Phospholipids to total lipids ratio in very large HDL	Lipid traits	115,056 European ancestry individuals	2p23.3	GCKR
6	rs780094	2	27730940	rs1260326	35213538	2022-02-25	www.ncbi.nlm.nih.gov/pubmed/35213538	Characterising metabolomic signatures of lipid-modifying therapies through drug target mendelian randomisation.	Phospholipids to total lipids ratio in very small VLDL	Lipid traits	115,082 European ancestry individuals	2p23.3	GCKR
6	rs780094	2	27730940	rs1260326	26433129	2015-10-03	www.ncbi.nlm.nih.gov/pubmed/26433129	GCKR and PPP1R3B identified as genome-wide significant loci for plasma lactate: the Atherosclerosis Risk in Communities (ARIC) study.	Plasma lactate levels	Blood metabolites	6,901 European ancestry individuals	2p23.3	GCKR
6	rs780094	2	27730940	rs1260326	26433129	2015-10-03	www.ncbi.nlm.nih.gov/pubmed/26433129	GCKR and PPP1R3B identified as genome-wide significant loci for plasma lactate: the Atherosclerosis Risk in Communities (ARIC) study.	Plasma lactate levels	Blood metabolites	6,901 European ancestry individuals	2p23.3	GCKR
6	rs780094	2	27741237	rs780094	21829377	2011-07-28	www.ncbi.nlm.nih.gov/pubmed/21829377	Genetic loci associated with plasma phospholipid n-3 fatty acids: a meta-analysis of genome-wide association studies from the CHARGE Consortium.	Plasma omega-3 polyunsaturated fatty acid levels (docosapentaenoic acid)	Lipid traits	8,866 European ancestry individuals	2p23.3	GCKR
6	rs780094	2	27730940	rs1260326	27863252	2016-11-17	www.ncbi.nlm.nih.gov/pubmed/27863252	The Allelic Landscape of Human Blood Cell Trait Variation and Links to Common Complex Disease.	Platelet count	Blood traits	166,066 European ancestry individuals	2p23.3	GCKR
6	rs780094	2	27730940	rs1260326	34469753	2021-08-26	www.ncbi.nlm.nih.gov/pubmed/34469753	Genetic determinants of blood-cell traits influence susceptibility to childhood acute lymphoblastic leukemia.	Platelet count	Blood traits	235,256 European ancestry individuals	2p23.3	GCKR
6	rs780094	2	27730940	rs1260326	32888494	2020-09-01	www.ncbi.nlm.nih.gov/pubmed/32888494	The Polygenic and Monogenic Basis of Blood Traits and Diseases.	Platelet count	Blood traits	408,112 British individuals	2p23.3	GCKR
6	rs780094	2	27730940	rs1260326	32888493	2020-09-01	www.ncbi.nlm.nih.gov/pubmed/32888493	Trans-ethnic and Ancestry-Specific Blood-Cell Genetics in 746,667 Individuals from 5 Global Populations.	Platelet count	Blood traits	542,827 European ancestry individuals	2p23.3	GCKR
6	rs780094	2	27730940	rs1260326	27863252	2016-11-17	www.ncbi.nlm.nih.gov/pubmed/27863252	The Allelic Landscape of Human Blood Cell Trait Variation and Links to Common Complex Disease.	Plateletcrit	Blood traits	164,339 European ancestry individuals	2p23.3	GCKR
6	rs780094	2	27730940	rs1260326	32888494	2020-09-01	www.ncbi.nlm.nih.gov/pubmed/32888494	The Polygenic and Monogenic Basis of Blood Traits and Diseases.	Plateletcrit	Blood traits	408,112 British individuals	2p23.3	GCKR
6	rs780094	2	27730940	rs1260326	35213538	2022-02-25	www.ncbi.nlm.nih.gov/pubmed/35213538	Characterising metabolomic signatures of lipid-modifying therapies through drug target mendelian randomisation.	Polyunsaturated fatty acid levels	Lipid traits	115,006 European ancestry individuals	2p23.3	GCKR
6	rs780094	2	27730940	rs1260326	32451486	2020-05-25	www.ncbi.nlm.nih.gov/pubmed/32451486	Genome-wide meta-analysis of problematic alcohol use in 435,563 individuals yields insights into biology and relationships with other traits.	Problematic alcohol use	Psychology Traits	435,563 European ancestry individuals	2p23.3	GCKR
6	rs780094	2	27730940	rs1260326	32451486	2020-05-25	www.ncbi.nlm.nih.gov/pubmed/32451486	Genome-wide meta-analysis of problematic alcohol use in 435,563 individuals yields insights into biology and relationships with other traits.	Problematic alcohol use (MTAG)	Psychology Traits	972,915 European ancestry individuals	2p23.3	GCKR
6	rs780094	2	27730940	rs1260326	35213538	2022-02-25	www.ncbi.nlm.nih.gov/pubmed/35213538	Characterising metabolomic signatures of lipid-modifying therapies through drug target mendelian randomisation.	Pyruvate levels	Lipid traits	114,749 European ancestry individuals	2p23.3	GCKR
6	rs780094	2	27730940	rs1260326	35347128	2022-03-28	www.ncbi.nlm.nih.gov/pubmed/35347128	Genome-wide association studies of metabolites in Finnish men identify disease-relevant loci.	Pyruvate levels	Lipid traits	6,136 Finnish ancestry individuals	2p23.3	GCKR
6	rs780094	2	27730940	rs1260326	35213538	2022-02-25	www.ncbi.nlm.nih.gov/pubmed/35213538	Characterising metabolomic signatures of lipid-modifying therapies through drug target mendelian randomisation.	Ratio of linoleic acid to total fatty acids	Lipid traits	115,006 European ancestry individuals	2p23.3	GCKR
6	rs780094	2	27730940	rs1260326	35213538	2022-02-25	www.ncbi.nlm.nih.gov/pubmed/35213538	Characterising metabolomic signatures of lipid-modifying therapies through drug target mendelian randomisation.	Ratio of monounsaturated fatty acids to total fatty acids	Lipid traits	115,006 European ancestry individuals	2p23.3	GCKR
6	rs780094	2	27730940	rs1260326	35213538	2022-02-25	www.ncbi.nlm.nih.gov/pubmed/35213538	Characterising metabolomic signatures of lipid-modifying therapies through drug target mendelian randomisation.	Ratio of omega-3 fatty acids to total fatty acids	Lipid traits	115,006 European ancestry individuals	2p23.3	GCKR
6	rs780094	2	27730940	rs1260326	35213538	2022-02-25	www.ncbi.nlm.nih.gov/pubmed/35213538	Characterising metabolomic signatures of lipid-modifying therapies through drug target mendelian randomisation.	Ratio of omega-6 fatty acids to omega-3 fatty acids	Lipid traits	115,006 European ancestry individuals	2p23.3	GCKR
6	rs780094	2	27730940	rs1260326	35213538	2022-02-25	www.ncbi.nlm.nih.gov/pubmed/35213538	Characterising metabolomic signatures of lipid-modifying therapies through drug target mendelian randomisation.	Ratio of omega-6 fatty acids to total fatty acids	Lipid traits	115,006 European ancestry individuals	2p23.3	GCKR
6	rs780094	2	27730940	rs1260326	35213538	2022-02-25	www.ncbi.nlm.nih.gov/pubmed/35213538	Characterising metabolomic signatures of lipid-modifying therapies through drug target mendelian randomisation.	Ratio of polyunsaturated fatty acids to monounsaturated fatty acids	Lipid traits	115,006 European ancestry individuals	2p23.3	GCKR
6	rs780094	2	27730940	rs1260326	35213538	2022-02-25	www.ncbi.nlm.nih.gov/pubmed/35213538	Characterising metabolomic signatures of lipid-modifying therapies through drug target mendelian randomisation.	Ratio of polyunsaturated fatty acids to total fatty acids	Lipid traits	115,006 European ancestry individuals	2p23.3	GCKR
6	rs780094	2	27730940	rs1260326	35213538	2022-02-25	www.ncbi.nlm.nih.gov/pubmed/35213538	Characterising metabolomic signatures of lipid-modifying therapies through drug target mendelian randomisation.	Ratio of saturated fatty acids to total fatty acids	Lipid traits	115,006 European ancestry individuals	2p23.3	GCKR
6	rs780094	2	27730940	rs1260326	35213538	2022-02-25	www.ncbi.nlm.nih.gov/pubmed/35213538	Characterising metabolomic signatures of lipid-modifying therapies through drug target mendelian randomisation.	Ratio of triglycerides to phosphoglycerides	Lipid traits	115,006 European ancestry individuals	2p23.3	GCKR
6	rs780094	2	27741237	rs780094	27863252	2016-11-17	www.ncbi.nlm.nih.gov/pubmed/27863252	The Allelic Landscape of Human Blood Cell Trait Variation and Links to Common Complex Disease.	Red blood cell count	Blood traits	172,952 European ancestry individuals	2p23.3	GCKR
6	rs780094	2	27730940	rs1260326	27863252	2016-11-17	www.ncbi.nlm.nih.gov/pubmed/27863252	The Allelic Landscape of Human Blood Cell Trait Variation and Links to Common Complex Disease.	Red cell distribution width	Blood traits	171,529 European ancestry individuals	2p23.3	GCKR
6	rs780094	2	27730940	rs1260326	32888494	2020-09-01	www.ncbi.nlm.nih.gov/pubmed/32888494	The Polygenic and Monogenic Basis of Blood Traits and Diseases.	Red cell distribution width	Blood traits	408,112 British individuals	2p23.3	GCKR
6	rs780094	2	27741237	rs780094	32888493	2020-09-01	www.ncbi.nlm.nih.gov/pubmed/32888493	Trans-ethnic and Ancestry-Specific Blood-Cell Genetics in 746,667 Individuals from 5 Global Populations.	Red cell distribution width	Blood traits	531,774 European ancestry individuals	2p23.3	GCKR
6	rs780094	2	27730940	rs1260326	30595370	2018-12-27	www.ncbi.nlm.nih.gov/pubmed/30595370	Leveraging Polygenic Functional Enrichment to Improve GWAS Power.	Red cell distribution width	Blood traits	approximately 445,000 European ancestry individuals	2p23.3	GCKR
6	rs780094	2	27730940	rs1260326	32231278	2020-03-30	www.ncbi.nlm.nih.gov/pubmed/32231278	Meta-analysis of 542,934 subjects of European ancestry identifies new genes and mechanisms predisposing to refractive error and myopia.	Refractive error	Eye traits	542,934 European ancestry individuals	2p23.3	GCKR
6	rs780094	2	27741237	rs780094	32393786	2020-05-11	www.ncbi.nlm.nih.gov/pubmed/32393786	Genomic analysis of diet composition finds novel loci and associations with health and lifestyle.	Relative protein intake	Dietary traits	175,253 European ancestry individuals	2p23.3	GCKR
6	rs780094	2	27741237	rs780094	34426670	2021-08-23	www.ncbi.nlm.nih.gov/pubmed/34426670	Genetic analysis of dietary intake identifies new loci and functional links with metabolic traits.	Relative protein intake	Dietary traits	282,271 European ancestry individuals	2p23.3	GCKR
6	rs780094	2	27752463	rs11127048	35213538	2022-02-25	www.ncbi.nlm.nih.gov/pubmed/35213538	Characterising metabolomic signatures of lipid-modifying therapies through drug target mendelian randomisation.	Remnant cholesterol (non-HDL, non-LDL -cholesterol)	Lipid traits	115,082 European ancestry individuals	2p23.3	GCKR - C2orf16
6	rs780094	2	27730940	rs1260326	29769521	2018-05-16	www.ncbi.nlm.nih.gov/pubmed/29769521	Thirty loci identified for heart rate response to exercise and recovery implicate autonomic nervous system.	Resting heart rate	Cardiovascular disease	67,062 European ancestry individuals	2p23.3	GCKR
6	rs780094	2	27598097	rs4665972	27863252	2016-11-17	www.ncbi.nlm.nih.gov/pubmed/27863252	The Allelic Landscape of Human Blood Cell Trait Variation and Links to Common Complex Disease.	Reticulocyte count	Blood traits	170,641 European ancestry individuals	2p23.3	SNX17
6	rs780094	2	27730940	rs1260326	32888494	2020-09-01	www.ncbi.nlm.nih.gov/pubmed/32888494	The Polygenic and Monogenic Basis of Blood Traits and Diseases.	Reticulocyte count	Blood traits	408,112 British individuals	2p23.3	GCKR
6	rs780094	2	27598097	rs4665972	27863252	2016-11-17	www.ncbi.nlm.nih.gov/pubmed/27863252	The Allelic Landscape of Human Blood Cell Trait Variation and Links to Common Complex Disease.	Reticulocyte fraction of red cells	Blood traits	170,690 European ancestry individuals	2p23.3	SNX17
6	rs780094	2	27730940	rs1260326	32888494	2020-09-01	www.ncbi.nlm.nih.gov/pubmed/32888494	The Polygenic and Monogenic Basis of Blood Traits and Diseases.	Reticulocyte fraction of red cells	Blood traits	408,112 British individuals	2p23.3	GCKR
6	rs780094	2	27730940	rs1260326	35213538	2022-02-25	www.ncbi.nlm.nih.gov/pubmed/35213538	Characterising metabolomic signatures of lipid-modifying therapies through drug target mendelian randomisation.	Saturated fatty acid levels	Lipid traits	115,006 European ancestry individuals	2p23.3	GCKR
6	rs780094	2	27730940	rs1260326	33414548	2021-01-07	www.ncbi.nlm.nih.gov/pubmed/33414548	A cross-platform approach identifies genetic regulators of human metabolism and health.	Serine levels	Blood metabolites	30,955 Caucasian ancestry individuals	2p23.3	GCKR
6	rs780094	2	27730940	rs1260326	35347128	2022-03-28	www.ncbi.nlm.nih.gov/pubmed/35347128	Genome-wide association studies of metabolites in Finnish men identify disease-relevant loci.	Serine levels	Blood metabolites	6,136 Finnish ancestry individuals	2p23.3	GCKR
6	rs780094	2	27730940	rs1260326	32242144	2020-04-02	www.ncbi.nlm.nih.gov/pubmed/32242144	Genome-wide association study identifies 143 loci associated with 25 hydroxyvitamin D concentration.	Serum 25-Hydroxyvitamin D levels	Blood metabolites	417,580 European ancestry individuals	2p23.3	GCKR
6	rs780094	2	27752463	rs11127048	32059762	2020-02-05	www.ncbi.nlm.nih.gov/pubmed/32059762	Genome-wide Association Study for Vitamin D Levels Reveals 69 Independent Loci.	Serum 25-Hydroxyvitamin D levels	Blood metabolites	443,734 European ancestry individuals	2p23.3	GCKR - C2orf16
6	rs780094	2	27730940	rs1260326	32242144	2020-04-02	www.ncbi.nlm.nih.gov/pubmed/32242144	Genome-wide association study identifies 143 loci associated with 25 hydroxyvitamin D concentration.	Serum 25-Hydroxyvitamin D levels	Blood metabolites	496,946 European ancestry individuals	2p23.3	GCKR
6	rs780094	2	27730940	rs1260326	33547301	2021-02-05	www.ncbi.nlm.nih.gov/pubmed/33547301	Genome-wide association study of serum liver enzymes implicates diverse metabolic and liver pathology.	Serum alkaline phosphatase levels	Liver/Kidney/Metabolite	390,964 European ancestry individuals	2p23.3	GCKR
6	rs780094	2	27741237	rs780094	23093944	2012-10-18	www.ncbi.nlm.nih.gov/pubmed/23093944	Mining the unknown: a systems approach to metabolite identification combining genetic and metabolic information.	Serum metabolite levels	Blood metabolites	1,678 European ancestry individuals	2p23.3	GCKR
6	rs780094	2	27730940	rs1260326	31636271	2019-10-21	www.ncbi.nlm.nih.gov/pubmed/31636271	A comprehensive study of metabolite genetics reveals strong pleiotropy and heterogeneity across time and context.	Serum metabolite levels	Blood metabolites	6,263 Finnish ancestry men	2p23.3	GCKR
6	rs780094	2	27730940	rs1260326	31636271	2019-10-21	www.ncbi.nlm.nih.gov/pubmed/31636271	A comprehensive study of metabolite genetics reveals strong pleiotropy and heterogeneity across time and context.	Serum metabolite levels	Blood metabolites	6,263 Finnish ancestry men	2p23.3	GCKR
6	rs780094	2	27730940	rs1260326	31636271	2019-10-21	www.ncbi.nlm.nih.gov/pubmed/31636271	A comprehensive study of metabolite genetics reveals strong pleiotropy and heterogeneity across time and context.	Serum metabolite levels	Blood metabolites	6,263 Finnish ancestry men	2p23.3	GCKR
6	rs780094	2	27730940	rs1260326	31636271	2019-10-21	www.ncbi.nlm.nih.gov/pubmed/31636271	A comprehensive study of metabolite genetics reveals strong pleiotropy and heterogeneity across time and context.	Serum metabolite levels	Blood metabolites	6,263 Finnish ancestry men	2p23.3	GCKR
6	rs780094	2	27730940	rs1260326	31636271	2019-10-21	www.ncbi.nlm.nih.gov/pubmed/31636271	A comprehensive study of metabolite genetics reveals strong pleiotropy and heterogeneity across time and context.	Serum metabolite levels	Blood metabolites	6,263 Finnish ancestry men	2p23.3	GCKR
6	rs780094	2	27730940	rs1260326	31636271	2019-10-21	www.ncbi.nlm.nih.gov/pubmed/31636271	A comprehensive study of metabolite genetics reveals strong pleiotropy and heterogeneity across time and context.	Serum metabolite levels	Blood metabolites	6,263 Finnish ancestry men	2p23.3	GCKR
6	rs780094	2	27730940	rs1260326	31636271	2019-10-21	www.ncbi.nlm.nih.gov/pubmed/31636271	A comprehensive study of metabolite genetics reveals strong pleiotropy and heterogeneity across time and context.	Serum metabolite levels	Blood metabolites	6,263 Finnish ancestry men	2p23.3	GCKR
6	rs780094	2	27730940	rs1260326	31636271	2019-10-21	www.ncbi.nlm.nih.gov/pubmed/31636271	A comprehensive study of metabolite genetics reveals strong pleiotropy and heterogeneity across time and context.	Serum metabolite levels	Blood metabolites	6,263 Finnish ancestry men	2p23.3	GCKR
6	rs780094	2	27730940	rs1260326	31636271	2019-10-21	www.ncbi.nlm.nih.gov/pubmed/31636271	A comprehensive study of metabolite genetics reveals strong pleiotropy and heterogeneity across time and context.	Serum metabolite levels	Blood metabolites	6,263 Finnish ancestry men	2p23.3	GCKR
6	rs780094	2	27730940	rs1260326	31636271	2019-10-21	www.ncbi.nlm.nih.gov/pubmed/31636271	A comprehensive study of metabolite genetics reveals strong pleiotropy and heterogeneity across time and context.	Serum metabolite levels	Blood metabolites	6,263 Finnish ancestry men	2p23.3	GCKR
6	rs780094	2	27730940	rs1260326	31636271	2019-10-21	www.ncbi.nlm.nih.gov/pubmed/31636271	A comprehensive study of metabolite genetics reveals strong pleiotropy and heterogeneity across time and context.	Serum metabolite levels	Blood metabolites	6,263 Finnish ancestry men	2p23.3	GCKR
6	rs780094	2	27730940	rs1260326	31636271	2019-10-21	www.ncbi.nlm.nih.gov/pubmed/31636271	A comprehensive study of metabolite genetics reveals strong pleiotropy and heterogeneity across time and context.	Serum metabolite levels	Blood metabolites	6,263 Finnish ancestry men	2p23.3	GCKR
6	rs780094	2	27730940	rs1260326	31636271	2019-10-21	www.ncbi.nlm.nih.gov/pubmed/31636271	A comprehensive study of metabolite genetics reveals strong pleiotropy and heterogeneity across time and context.	Serum metabolite levels	Blood metabolites	6,263 Finnish ancestry men	2p23.3	GCKR
6	rs780094	2	27730940	rs1260326	31636271	2019-10-21	www.ncbi.nlm.nih.gov/pubmed/31636271	A comprehensive study of metabolite genetics reveals strong pleiotropy and heterogeneity across time and context.	Serum metabolite levels	Blood metabolites	6,263 Finnish ancestry men	2p23.3	GCKR
6	rs780094	2	27730940	rs1260326	31636271	2019-10-21	www.ncbi.nlm.nih.gov/pubmed/31636271	A comprehensive study of metabolite genetics reveals strong pleiotropy and heterogeneity across time and context.	Serum metabolite levels	Blood metabolites	6,263 Finnish ancestry men	2p23.3	GCKR
6	rs780094	2	27730940	rs1260326	31636271	2019-10-21	www.ncbi.nlm.nih.gov/pubmed/31636271	A comprehensive study of metabolite genetics reveals strong pleiotropy and heterogeneity across time and context.	Serum metabolite levels	Blood metabolites	6,263 Finnish ancestry men	2p23.3	GCKR
6	rs780094	2	27730940	rs1260326	31636271	2019-10-21	www.ncbi.nlm.nih.gov/pubmed/31636271	A comprehensive study of metabolite genetics reveals strong pleiotropy and heterogeneity across time and context.	Serum metabolite levels	Blood metabolites	6,263 Finnish ancestry men	2p23.3	GCKR
6	rs780094	2	27741237	rs780094	31636271	2019-10-21	www.ncbi.nlm.nih.gov/pubmed/31636271	A comprehensive study of metabolite genetics reveals strong pleiotropy and heterogeneity across time and context.	Serum metabolite levels	Blood metabolites	6,263 Finnish ancestry men	2p23.3	GCKR
6	rs780094	2	27741237	rs780094	31636271	2019-10-21	www.ncbi.nlm.nih.gov/pubmed/31636271	A comprehensive study of metabolite genetics reveals strong pleiotropy and heterogeneity across time and context.	Serum metabolite levels	Blood metabolites	6,263 Finnish ancestry men	2p23.3	GCKR
6	rs780094	2	27741237	rs780094	31636271	2019-10-21	www.ncbi.nlm.nih.gov/pubmed/31636271	A comprehensive study of metabolite genetics reveals strong pleiotropy and heterogeneity across time and context.	Serum metabolite levels	Blood metabolites	6,263 Finnish ancestry men	2p23.3	GCKR
6	rs780094	2	27741237	rs780094	31636271	2019-10-21	www.ncbi.nlm.nih.gov/pubmed/31636271	A comprehensive study of metabolite genetics reveals strong pleiotropy and heterogeneity across time and context.	Serum metabolite levels	Blood metabolites	6,263 Finnish ancestry men	2p23.3	GCKR
6	rs780094	2	27741237	rs780094	31636271	2019-10-21	www.ncbi.nlm.nih.gov/pubmed/31636271	A comprehensive study of metabolite genetics reveals strong pleiotropy and heterogeneity across time and context.	Serum metabolite levels	Blood metabolites	6,263 Finnish ancestry men	2p23.3	GCKR
6	rs780094	2	27741237	rs780094	31636271	2019-10-21	www.ncbi.nlm.nih.gov/pubmed/31636271	A comprehensive study of metabolite genetics reveals strong pleiotropy and heterogeneity across time and context.	Serum metabolite levels	Blood metabolites	6,263 Finnish ancestry men	2p23.3	GCKR
6	rs780094	2	27742603	rs780093	31636271	2019-10-21	www.ncbi.nlm.nih.gov/pubmed/31636271	A comprehensive study of metabolite genetics reveals strong pleiotropy and heterogeneity across time and context.	Serum metabolite levels	Blood metabolites	6,263 Finnish ancestry men	2p23.3	GCKR
6	rs780094	2	27742603	rs780093	31636271	2019-10-21	www.ncbi.nlm.nih.gov/pubmed/31636271	A comprehensive study of metabolite genetics reveals strong pleiotropy and heterogeneity across time and context.	Serum metabolite levels	Blood metabolites	6,263 Finnish ancestry men	2p23.3	GCKR
6	rs780094	2	27742603	rs780093	31636271	2019-10-21	www.ncbi.nlm.nih.gov/pubmed/31636271	A comprehensive study of metabolite genetics reveals strong pleiotropy and heterogeneity across time and context.	Serum metabolite levels	Blood metabolites	6,263 Finnish ancestry men	2p23.3	GCKR
6	rs780094	2	27742603	rs780093	31636271	2019-10-21	www.ncbi.nlm.nih.gov/pubmed/31636271	A comprehensive study of metabolite genetics reveals strong pleiotropy and heterogeneity across time and context.	Serum metabolite levels	Blood metabolites	6,263 Finnish ancestry men	2p23.3	GCKR
6	rs780094	2	27742603	rs780093	31636271	2019-10-21	www.ncbi.nlm.nih.gov/pubmed/31636271	A comprehensive study of metabolite genetics reveals strong pleiotropy and heterogeneity across time and context.	Serum metabolite levels	Blood metabolites	6,263 Finnish ancestry men	2p23.3	GCKR
6	rs780094	2	27742603	rs780093	31636271	2019-10-21	www.ncbi.nlm.nih.gov/pubmed/31636271	A comprehensive study of metabolite genetics reveals strong pleiotropy and heterogeneity across time and context.	Serum metabolite levels	Blood metabolites	6,263 Finnish ancestry men	2p23.3	GCKR
6	rs780094	2	27742603	rs780093	31636271	2019-10-21	www.ncbi.nlm.nih.gov/pubmed/31636271	A comprehensive study of metabolite genetics reveals strong pleiotropy and heterogeneity across time and context.	Serum metabolite levels	Blood metabolites	6,263 Finnish ancestry men	2p23.3	GCKR
6	rs780094	2	27742603	rs780093	31636271	2019-10-21	www.ncbi.nlm.nih.gov/pubmed/31636271	A comprehensive study of metabolite genetics reveals strong pleiotropy and heterogeneity across time and context.	Serum metabolite levels	Blood metabolites	6,263 Finnish ancestry men	2p23.3	GCKR
6	rs780094	2	27742603	rs780093	31636271	2019-10-21	www.ncbi.nlm.nih.gov/pubmed/31636271	A comprehensive study of metabolite genetics reveals strong pleiotropy and heterogeneity across time and context.	Serum metabolite levels	Blood metabolites	6,263 Finnish ancestry men	2p23.3	GCKR
6	rs780094	2	27742603	rs780093	31636271	2019-10-21	www.ncbi.nlm.nih.gov/pubmed/31636271	A comprehensive study of metabolite genetics reveals strong pleiotropy and heterogeneity across time and context.	Serum metabolite levels	Blood metabolites	6,263 Finnish ancestry men	2p23.3	GCKR
6	rs780094	2	27742603	rs780093	31636271	2019-10-21	www.ncbi.nlm.nih.gov/pubmed/31636271	A comprehensive study of metabolite genetics reveals strong pleiotropy and heterogeneity across time and context.	Serum metabolite levels	Blood metabolites	6,263 Finnish ancestry men	2p23.3	GCKR
6	rs780094	2	27742603	rs780093	31636271	2019-10-21	www.ncbi.nlm.nih.gov/pubmed/31636271	A comprehensive study of metabolite genetics reveals strong pleiotropy and heterogeneity across time and context.	Serum metabolite levels	Blood metabolites	6,263 Finnish ancestry men	2p23.3	GCKR
6	rs780094	2	27730940	rs1260326	31636271	2019-10-21	www.ncbi.nlm.nih.gov/pubmed/31636271	A comprehensive study of metabolite genetics reveals strong pleiotropy and heterogeneity across time and context.	Serum metabolite levels (CMS)	Blood metabolites	6,263 Finnish ancestry men	2p23.3	GCKR
6	rs780094	2	27730940	rs1260326	31636271	2019-10-21	www.ncbi.nlm.nih.gov/pubmed/31636271	A comprehensive study of metabolite genetics reveals strong pleiotropy and heterogeneity across time and context.	Serum metabolite levels (CMS)	Blood metabolites	6,263 Finnish ancestry men	2p23.3	GCKR
6	rs780094	2	27730940	rs1260326	31636271	2019-10-21	www.ncbi.nlm.nih.gov/pubmed/31636271	A comprehensive study of metabolite genetics reveals strong pleiotropy and heterogeneity across time and context.	Serum metabolite levels (CMS)	Blood metabolites	6,263 Finnish ancestry men	2p23.3	GCKR
6	rs780094	2	27730940	rs1260326	31636271	2019-10-21	www.ncbi.nlm.nih.gov/pubmed/31636271	A comprehensive study of metabolite genetics reveals strong pleiotropy and heterogeneity across time and context.	Serum metabolite levels (CMS)	Blood metabolites	6,263 Finnish ancestry men	2p23.3	GCKR
6	rs780094	2	27730940	rs1260326	31636271	2019-10-21	www.ncbi.nlm.nih.gov/pubmed/31636271	A comprehensive study of metabolite genetics reveals strong pleiotropy and heterogeneity across time and context.	Serum metabolite levels (CMS)	Blood metabolites	6,263 Finnish ancestry men	2p23.3	GCKR
6	rs780094	2	27730940	rs1260326	31636271	2019-10-21	www.ncbi.nlm.nih.gov/pubmed/31636271	A comprehensive study of metabolite genetics reveals strong pleiotropy and heterogeneity across time and context.	Serum metabolite levels (CMS)	Blood metabolites	6,263 Finnish ancestry men	2p23.3	GCKR
6	rs780094	2	27730940	rs1260326	31636271	2019-10-21	www.ncbi.nlm.nih.gov/pubmed/31636271	A comprehensive study of metabolite genetics reveals strong pleiotropy and heterogeneity across time and context.	Serum metabolite levels (CMS)	Blood metabolites	6,263 Finnish ancestry men	2p23.3	GCKR
6	rs780094	2	27730940	rs1260326	31636271	2019-10-21	www.ncbi.nlm.nih.gov/pubmed/31636271	A comprehensive study of metabolite genetics reveals strong pleiotropy and heterogeneity across time and context.	Serum metabolite levels (CMS)	Blood metabolites	6,263 Finnish ancestry men	2p23.3	GCKR
6	rs780094	2	27730940	rs1260326	31636271	2019-10-21	www.ncbi.nlm.nih.gov/pubmed/31636271	A comprehensive study of metabolite genetics reveals strong pleiotropy and heterogeneity across time and context.	Serum metabolite levels (CMS)	Blood metabolites	6,263 Finnish ancestry men	2p23.3	GCKR
6	rs780094	2	27730940	rs1260326	31636271	2019-10-21	www.ncbi.nlm.nih.gov/pubmed/31636271	A comprehensive study of metabolite genetics reveals strong pleiotropy and heterogeneity across time and context.	Serum metabolite levels (CMS)	Blood metabolites	6,263 Finnish ancestry men	2p23.3	GCKR
6	rs780094	2	27730940	rs1260326	31636271	2019-10-21	www.ncbi.nlm.nih.gov/pubmed/31636271	A comprehensive study of metabolite genetics reveals strong pleiotropy and heterogeneity across time and context.	Serum metabolite levels (CMS)	Blood metabolites	6,263 Finnish ancestry men	2p23.3	GCKR
6	rs780094	2	27730940	rs1260326	31636271	2019-10-21	www.ncbi.nlm.nih.gov/pubmed/31636271	A comprehensive study of metabolite genetics reveals strong pleiotropy and heterogeneity across time and context.	Serum metabolite levels (CMS)	Blood metabolites	6,263 Finnish ancestry men	2p23.3	GCKR
6	rs780094	2	27730940	rs1260326	31636271	2019-10-21	www.ncbi.nlm.nih.gov/pubmed/31636271	A comprehensive study of metabolite genetics reveals strong pleiotropy and heterogeneity across time and context.	Serum metabolite levels (CMS)	Blood metabolites	6,263 Finnish ancestry men	2p23.3	GCKR
6	rs780094	2	27730940	rs1260326	31636271	2019-10-21	www.ncbi.nlm.nih.gov/pubmed/31636271	A comprehensive study of metabolite genetics reveals strong pleiotropy and heterogeneity across time and context.	Serum metabolite levels (CMS)	Blood metabolites	6,263 Finnish ancestry men	2p23.3	GCKR
6	rs780094	2	27730940	rs1260326	31636271	2019-10-21	www.ncbi.nlm.nih.gov/pubmed/31636271	A comprehensive study of metabolite genetics reveals strong pleiotropy and heterogeneity across time and context.	Serum metabolite levels (CMS)	Blood metabolites	6,263 Finnish ancestry men	2p23.3	GCKR
6	rs780094	2	27730940	rs1260326	31636271	2019-10-21	www.ncbi.nlm.nih.gov/pubmed/31636271	A comprehensive study of metabolite genetics reveals strong pleiotropy and heterogeneity across time and context.	Serum metabolite levels (CMS)	Blood metabolites	6,263 Finnish ancestry men	2p23.3	GCKR
6	rs780094	2	27730940	rs1260326	31636271	2019-10-21	www.ncbi.nlm.nih.gov/pubmed/31636271	A comprehensive study of metabolite genetics reveals strong pleiotropy and heterogeneity across time and context.	Serum metabolite levels (CMS)	Blood metabolites	6,263 Finnish ancestry men	2p23.3	GCKR
6	rs780094	2	27730940	rs1260326	31636271	2019-10-21	www.ncbi.nlm.nih.gov/pubmed/31636271	A comprehensive study of metabolite genetics reveals strong pleiotropy and heterogeneity across time and context.	Serum metabolite levels (CMS)	Blood metabolites	6,263 Finnish ancestry men	2p23.3	GCKR
6	rs780094	2	27730940	rs1260326	31636271	2019-10-21	www.ncbi.nlm.nih.gov/pubmed/31636271	A comprehensive study of metabolite genetics reveals strong pleiotropy and heterogeneity across time and context.	Serum metabolite levels (CMS)	Blood metabolites	6,263 Finnish ancestry men	2p23.3	GCKR
6	rs780094	2	27741237	rs780094	31636271	2019-10-21	www.ncbi.nlm.nih.gov/pubmed/31636271	A comprehensive study of metabolite genetics reveals strong pleiotropy and heterogeneity across time and context.	Serum metabolite levels (CMS)	Blood metabolites	6,263 Finnish ancestry men	2p23.3	GCKR
6	rs780094	2	27741237	rs780094	31636271	2019-10-21	www.ncbi.nlm.nih.gov/pubmed/31636271	A comprehensive study of metabolite genetics reveals strong pleiotropy and heterogeneity across time and context.	Serum metabolite levels (CMS)	Blood metabolites	6,263 Finnish ancestry men	2p23.3	GCKR
6	rs780094	2	27741237	rs780094	31636271	2019-10-21	www.ncbi.nlm.nih.gov/pubmed/31636271	A comprehensive study of metabolite genetics reveals strong pleiotropy and heterogeneity across time and context.	Serum metabolite levels (CMS)	Blood metabolites	6,263 Finnish ancestry men	2p23.3	GCKR
6	rs780094	2	27741237	rs780094	31636271	2019-10-21	www.ncbi.nlm.nih.gov/pubmed/31636271	A comprehensive study of metabolite genetics reveals strong pleiotropy and heterogeneity across time and context.	Serum metabolite levels (CMS)	Blood metabolites	6,263 Finnish ancestry men	2p23.3	GCKR
6	rs780094	2	27741237	rs780094	31636271	2019-10-21	www.ncbi.nlm.nih.gov/pubmed/31636271	A comprehensive study of metabolite genetics reveals strong pleiotropy and heterogeneity across time and context.	Serum metabolite levels (CMS)	Blood metabolites	6,263 Finnish ancestry men	2p23.3	GCKR
6	rs780094	2	27741237	rs780094	31636271	2019-10-21	www.ncbi.nlm.nih.gov/pubmed/31636271	A comprehensive study of metabolite genetics reveals strong pleiotropy and heterogeneity across time and context.	Serum metabolite levels (CMS)	Blood metabolites	6,263 Finnish ancestry men	2p23.3	GCKR
6	rs780094	2	27741237	rs780094	31636271	2019-10-21	www.ncbi.nlm.nih.gov/pubmed/31636271	A comprehensive study of metabolite genetics reveals strong pleiotropy and heterogeneity across time and context.	Serum metabolite levels (CMS)	Blood metabolites	6,263 Finnish ancestry men	2p23.3	GCKR
6	rs780094	2	27742603	rs780093	31636271	2019-10-21	www.ncbi.nlm.nih.gov/pubmed/31636271	A comprehensive study of metabolite genetics reveals strong pleiotropy and heterogeneity across time and context.	Serum metabolite levels (CMS)	Blood metabolites	6,263 Finnish ancestry men	2p23.3	GCKR
6	rs780094	2	27742603	rs780093	31636271	2019-10-21	www.ncbi.nlm.nih.gov/pubmed/31636271	A comprehensive study of metabolite genetics reveals strong pleiotropy and heterogeneity across time and context.	Serum metabolite levels (CMS)	Blood metabolites	6,263 Finnish ancestry men	2p23.3	GCKR
6	rs780094	2	27742603	rs780093	31636271	2019-10-21	www.ncbi.nlm.nih.gov/pubmed/31636271	A comprehensive study of metabolite genetics reveals strong pleiotropy and heterogeneity across time and context.	Serum metabolite levels (CMS)	Blood metabolites	6,263 Finnish ancestry men	2p23.3	GCKR
6	rs780094	2	27742603	rs780093	31636271	2019-10-21	www.ncbi.nlm.nih.gov/pubmed/31636271	A comprehensive study of metabolite genetics reveals strong pleiotropy and heterogeneity across time and context.	Serum metabolite levels (CMS)	Blood metabolites	6,263 Finnish ancestry men	2p23.3	GCKR
6	rs780094	2	27742603	rs780093	31636271	2019-10-21	www.ncbi.nlm.nih.gov/pubmed/31636271	A comprehensive study of metabolite genetics reveals strong pleiotropy and heterogeneity across time and context.	Serum metabolite levels (CMS)	Blood metabolites	6,263 Finnish ancestry men	2p23.3	GCKR
6	rs780094	2	27742603	rs780093	31636271	2019-10-21	www.ncbi.nlm.nih.gov/pubmed/31636271	A comprehensive study of metabolite genetics reveals strong pleiotropy and heterogeneity across time and context.	Serum metabolite levels (CMS)	Blood metabolites	6,263 Finnish ancestry men	2p23.3	GCKR
6	rs780094	2	27742603	rs780093	31636271	2019-10-21	www.ncbi.nlm.nih.gov/pubmed/31636271	A comprehensive study of metabolite genetics reveals strong pleiotropy and heterogeneity across time and context.	Serum metabolite levels (CMS)	Blood metabolites	6,263 Finnish ancestry men	2p23.3	GCKR
6	rs780094	2	27742603	rs780093	31636271	2019-10-21	www.ncbi.nlm.nih.gov/pubmed/31636271	A comprehensive study of metabolite genetics reveals strong pleiotropy and heterogeneity across time and context.	Serum metabolite levels (CMS)	Blood metabolites	6,263 Finnish ancestry men	2p23.3	GCKR
6	rs780094	2	27742603	rs780093	31636271	2019-10-21	www.ncbi.nlm.nih.gov/pubmed/31636271	A comprehensive study of metabolite genetics reveals strong pleiotropy and heterogeneity across time and context.	Serum metabolite levels (CMS)	Blood metabolites	6,263 Finnish ancestry men	2p23.3	GCKR
6	rs780094	2	27742603	rs780093	31636271	2019-10-21	www.ncbi.nlm.nih.gov/pubmed/31636271	A comprehensive study of metabolite genetics reveals strong pleiotropy and heterogeneity across time and context.	Serum metabolite levels (CMS)	Blood metabolites	6,263 Finnish ancestry men	2p23.3	GCKR
6	rs780094	2	27742603	rs780093	31636271	2019-10-21	www.ncbi.nlm.nih.gov/pubmed/31636271	A comprehensive study of metabolite genetics reveals strong pleiotropy and heterogeneity across time and context.	Serum metabolite levels (CMS)	Blood metabolites	6,263 Finnish ancestry men	2p23.3	GCKR
6	rs780094	2	27742603	rs780093	31636271	2019-10-21	www.ncbi.nlm.nih.gov/pubmed/31636271	A comprehensive study of metabolite genetics reveals strong pleiotropy and heterogeneity across time and context.	Serum metabolite levels (CMS)	Blood metabolites	6,263 Finnish ancestry men	2p23.3	GCKR
6	rs780094	2	27730940	rs1260326	34321204	2021-07-28	www.ncbi.nlm.nih.gov/pubmed/34321204	Testosterone and socioeconomic position: Mendelian randomization in 306,248 men and women in UK Biobank.	Sex hormone-binding globulin levels	Sex Traits	104,632 British ancestry post-menopausal women	2p23.3	GCKR
6	rs780094	2	27730940	rs1260326	34321204	2021-07-28	www.ncbi.nlm.nih.gov/pubmed/34321204	Testosterone and socioeconomic position: Mendelian randomization in 306,248 men and women in UK Biobank.	Sex hormone-binding globulin levels	Sex Traits	148,248 British ancestry men	2p23.3	GCKR
6	rs780094	2	27598097	rs4665972	34321204	2021-07-28	www.ncbi.nlm.nih.gov/pubmed/34321204	Testosterone and socioeconomic position: Mendelian randomization in 306,248 men and women in UK Biobank.	Sex hormone-binding globulin levels	Sex Traits	158,000 British ancestry women	2p23.3	SNX17
6	rs780094	2	27730940	rs1260326	34321204	2021-07-28	www.ncbi.nlm.nih.gov/pubmed/34321204	Testosterone and socioeconomic position: Mendelian randomization in 306,248 men and women in UK Biobank.	Sex hormone-binding globulin levels	Sex Traits	158,000 British ancestry women	2p23.3	GCKR
6	rs780094	2	27730940	rs1260326	32042192	2020-02-10	www.ncbi.nlm.nih.gov/pubmed/32042192	Using human genetics to understand the disease impacts of testosterone in men and women.	Sex hormone-binding globulin levels	Sex Traits	180,726 European ancestry men	2p23.3	GCKR
6	rs780094	2	27730940	rs1260326	32042192	2020-02-10	www.ncbi.nlm.nih.gov/pubmed/32042192	Using human genetics to understand the disease impacts of testosterone in men and women.	Sex hormone-binding globulin levels	Sex Traits	189,473 European ancestry women	2p23.3	GCKR
6	rs780094	2	27730940	rs1260326	35192695	2022-02-22	www.ncbi.nlm.nih.gov/pubmed/35192695	Cross-ancestry genome-wide association studies of sex hormone concentrations in pre- and postmenopausal women.	Sex hormone-binding globulin levels	Sex Traits	196,901 European ancestry individuals	2p23.3	GCKR
6	rs780094	2	27742603	rs780093	22829776	2012-07-19	www.ncbi.nlm.nih.gov/pubmed/22829776	A genome-wide association meta-analysis of circulating sex hormone-binding globulin reveals multiple Loci implicated in sex steroid hormone regulation.	Sex hormone-binding globulin levels	Sex Traits	21,791 European ancestry individuals	2p23.3	GCKR
6	rs780094	2	27742603	rs780093	22829776	2012-07-19	www.ncbi.nlm.nih.gov/pubmed/22829776	A genome-wide association meta-analysis of circulating sex hormone-binding globulin reveals multiple Loci implicated in sex steroid hormone regulation.	Sex hormone-binding globulin levels	Sex Traits	21,791 European ancestry individuals	2p23.3	GCKR
6	rs780094	2	27742603	rs780093	22829776	2012-07-19	www.ncbi.nlm.nih.gov/pubmed/22829776	A genome-wide association meta-analysis of circulating sex hormone-binding globulin reveals multiple Loci implicated in sex steroid hormone regulation.	Sex hormone-binding globulin levels	Sex Traits	21,791 European ancestry individuals	2p23.3	GCKR
6	rs780094	2	27598097	rs4665972	34321204	2021-07-28	www.ncbi.nlm.nih.gov/pubmed/34321204	Testosterone and socioeconomic position: Mendelian randomization in 306,248 men and women in UK Biobank.	Sex hormone-binding globulin levels	Sex Traits	36,203 British ancestry pre-menopausal women	2p23.3	SNX17
6	rs780094	2	27734972	rs6547692	34321204	2021-07-28	www.ncbi.nlm.nih.gov/pubmed/34321204	Testosterone and socioeconomic position: Mendelian randomization in 306,248 men and women in UK Biobank.	Sex hormone-binding globulin levels	Sex Traits	36,203 British ancestry pre-menopausal women	2p23.3	GCKR
6	rs780094	2	27730940	rs1260326	32042192	2020-02-10	www.ncbi.nlm.nih.gov/pubmed/32042192	Using human genetics to understand the disease impacts of testosterone in men and women.	Sex hormone-binding globulin levels adjusted for BMI	Sex Traits	180,094 European ancestry men	2p23.3	GCKR
6	rs780094	2	27730940	rs1260326	32042192	2020-02-10	www.ncbi.nlm.nih.gov/pubmed/32042192	Using human genetics to understand the disease impacts of testosterone in men and women.	Sex hormone-binding globulin levels adjusted for BMI	Sex Traits	188,908 European ancestry women	2p23.3	GCKR
6	rs780094	2	27598097	rs4665972	32042192	2020-02-10	www.ncbi.nlm.nih.gov/pubmed/32042192	Using human genetics to understand the disease impacts of testosterone in men and women.	Sex hormone-binding globulin levels adjusted for BMI	Sex Traits	368,929 European ancestry individuals	2p23.3	SNX17
6	rs780094	2	27730940	rs1260326	35192695	2022-02-22	www.ncbi.nlm.nih.gov/pubmed/35192695	Cross-ancestry genome-wide association studies of sex hormone concentrations in pre- and postmenopausal women.	Sex hormone-binding globulin levels in postmenopausal women	Sex Traits	92,911 European ancestry individuals	2p23.3	GCKR
6	rs780094	2	27730940	rs1260326	35192695	2022-02-22	www.ncbi.nlm.nih.gov/pubmed/35192695	Cross-ancestry genome-wide association studies of sex hormone concentrations in pre- and postmenopausal women.	Sex hormone-binding globulin levels in premenopausal women	Sex Traits	43,477 European ancestry individuals	2p23.3	GCKR
6	rs780094	2	27730940	rs1260326	35213538	2022-02-25	www.ncbi.nlm.nih.gov/pubmed/35213538	Characterising metabolomic signatures of lipid-modifying therapies through drug target mendelian randomisation.	Sphingomyelin levels	Lipid traits	115,006 European ancestry individuals	2p23.3	GCKR
6	rs780094	2	27730940	rs1260326	34503513	2021-09-10	www.ncbi.nlm.nih.gov/pubmed/34503513	Genome-wide analysis of blood lipid metabolites in over 5000 South Asians reveals biological insights at cardiometabolic disease loci.	Sphingomyelin_33:1_[M+H]1+ levels	Lipid traits	13,814 British ancestry individuals	2p23.3	GCKR
6	rs780094	2	27741237	rs780094	34503513	2021-09-10	www.ncbi.nlm.nih.gov/pubmed/34503513	Genome-wide analysis of blood lipid metabolites in over 5000 South Asians reveals biological insights at cardiometabolic disease loci.	Sphingomyelin_33:1_[M+H]1+ levels	Lipid traits	13,814 British ancestry individuals	2p23.3	GCKR
6	rs780094	2	27742603	rs780093	34503513	2021-09-10	www.ncbi.nlm.nih.gov/pubmed/34503513	Genome-wide analysis of blood lipid metabolites in over 5000 South Asians reveals biological insights at cardiometabolic disease loci.	Sphingomyelin_33:1_[M+H]1+ levels	Lipid traits	13,814 British ancestry individuals	2p23.3	GCKR
6	rs780094	2	27730940	rs1260326	34503513	2021-09-10	www.ncbi.nlm.nih.gov/pubmed/34503513	Genome-wide analysis of blood lipid metabolites in over 5000 South Asians reveals biological insights at cardiometabolic disease loci.	Sphingomyelin_34:0_[M+H]1+ levels	Lipid traits	13,814 British ancestry individuals	2p23.3	GCKR
6	rs780094	2	27741237	rs780094	34503513	2021-09-10	www.ncbi.nlm.nih.gov/pubmed/34503513	Genome-wide analysis of blood lipid metabolites in over 5000 South Asians reveals biological insights at cardiometabolic disease loci.	Sphingomyelin_34:0_[M+H]1+ levels	Lipid traits	13,814 British ancestry individuals	2p23.3	GCKR
6	rs780094	2	27742603	rs780093	34503513	2021-09-10	www.ncbi.nlm.nih.gov/pubmed/34503513	Genome-wide analysis of blood lipid metabolites in over 5000 South Asians reveals biological insights at cardiometabolic disease loci.	Sphingomyelin_34:0_[M+H]1+ levels	Lipid traits	13,814 British ancestry individuals	2p23.3	GCKR
6	rs780094	2	27748624	rs1260333	34503513	2021-09-10	www.ncbi.nlm.nih.gov/pubmed/34503513	Genome-wide analysis of blood lipid metabolites in over 5000 South Asians reveals biological insights at cardiometabolic disease loci.	Sphingomyelin_34:0_[M+H]1+ levels	Lipid traits	13,814 British ancestry individuals	2p23.3	GCKR - C2orf16
6	rs780094	2	27730940	rs1260326	34503513	2021-09-10	www.ncbi.nlm.nih.gov/pubmed/34503513	Genome-wide analysis of blood lipid metabolites in over 5000 South Asians reveals biological insights at cardiometabolic disease loci.	Sphingomyelin_34:1_[M+H]1+ levels	Lipid traits	13,814 British ancestry individuals	2p23.3	GCKR
6	rs780094	2	27741237	rs780094	34503513	2021-09-10	www.ncbi.nlm.nih.gov/pubmed/34503513	Genome-wide analysis of blood lipid metabolites in over 5000 South Asians reveals biological insights at cardiometabolic disease loci.	Sphingomyelin_34:1_[M+H]1+ levels	Lipid traits	13,814 British ancestry individuals	2p23.3	GCKR
6	rs780094	2	27742603	rs780093	34503513	2021-09-10	www.ncbi.nlm.nih.gov/pubmed/34503513	Genome-wide analysis of blood lipid metabolites in over 5000 South Asians reveals biological insights at cardiometabolic disease loci.	Sphingomyelin_34:1_[M+H]1+ levels	Lipid traits	13,814 British ancestry individuals	2p23.3	GCKR
6	rs780094	2	27748624	rs1260333	34503513	2021-09-10	www.ncbi.nlm.nih.gov/pubmed/34503513	Genome-wide analysis of blood lipid metabolites in over 5000 South Asians reveals biological insights at cardiometabolic disease loci.	Sphingomyelin_34:1_[M+H]1+ levels	Lipid traits	13,814 British ancestry individuals	2p23.3	GCKR - C2orf16
6	rs780094	2	27730940	rs1260326	34503513	2021-09-10	www.ncbi.nlm.nih.gov/pubmed/34503513	Genome-wide analysis of blood lipid metabolites in over 5000 South Asians reveals biological insights at cardiometabolic disease loci.	Sphingomyelin_34:2_[M+H]1+ levels	Lipid traits	13,814 British ancestry individuals	2p23.3	GCKR
6	rs780094	2	27730940	rs1260326	34503513	2021-09-10	www.ncbi.nlm.nih.gov/pubmed/34503513	Genome-wide analysis of blood lipid metabolites in over 5000 South Asians reveals biological insights at cardiometabolic disease loci.	Sphingomyelin_35:1_[M+H]1+ levels	Lipid traits	13,814 British ancestry individuals	2p23.3	GCKR
6	rs780094	2	27730940	rs1260326	27863252	2016-11-17	www.ncbi.nlm.nih.gov/pubmed/27863252	The Allelic Landscape of Human Blood Cell Trait Variation and Links to Common Complex Disease.	Sum basophil neutrophil counts	Blood traits	170,143 European ancestry individuals	2p23.3	GCKR
6	rs780094	2	27730940	rs1260326	27863252	2016-11-17	www.ncbi.nlm.nih.gov/pubmed/27863252	The Allelic Landscape of Human Blood Cell Trait Variation and Links to Common Complex Disease.	Sum neutrophil eosinophil counts	Blood traits	170,384 European ancestry individuals	2p23.3	GCKR
6	rs780094	2	27730940	rs1260326	35192695	2022-02-22	www.ncbi.nlm.nih.gov/pubmed/35192695	Cross-ancestry genome-wide association studies of sex hormone concentrations in pre- and postmenopausal women.	Testosterone levels	Sex Traits	182,648 European ancestry individuals	2p23.3	GCKR
6	rs780094	2	27730940	rs1260326	35192695	2022-02-22	www.ncbi.nlm.nih.gov/pubmed/35192695	Cross-ancestry genome-wide association studies of sex hormone concentrations in pre- and postmenopausal women.	Testosterone levels in postmenopausal women	Sex Traits	84,003 European ancestry individuals	2p23.3	GCKR
6	rs780094	2	27730940	rs1260326	33414548	2021-01-07	www.ncbi.nlm.nih.gov/pubmed/33414548	A cross-platform approach identifies genetic regulators of human metabolism and health.	Threonine levels	Lipid traits	29,276 Caucasian ancestry individuals	2p23.3	GCKR
6	rs780094	2	27730940	rs1260326	34887591	2021-12-09	www.ncbi.nlm.nih.gov/pubmed/34887591	The power of genetic diversity in genome-wide association studies of lipids.	Total cholesterol levels	Lipid traits	1,320,016 European ancestry individuals	2p23.3	GCKR
6	rs780094	2	27730940	rs1260326	35213538	2022-02-25	www.ncbi.nlm.nih.gov/pubmed/35213538	Characterising metabolomic signatures of lipid-modifying therapies through drug target mendelian randomisation.	Total cholesterol levels	Lipid traits	115,082 European ancestry individuals	2p23.3	GCKR
6	rs780094	2	27741237	rs780094	31566214	2019-09-30	www.ncbi.nlm.nih.gov/pubmed/31566214	Quantitative and qualitative role of antagonistic heterogeneity in genetics of blood lipids.	Total cholesterol levels	Lipid traits	29,902 European ancestry individuals	2p23.3	GCKR
6	rs780094	2	27741237	rs780094	29615537	2018-03-01	www.ncbi.nlm.nih.gov/pubmed/29615537	Strong impact of natural-selection-free heterogeneity in genetics of age-related phenotypes.	Total cholesterol levels	Lipid traits	up to 33,431 European ancestry individuals	2p23.3	GCKR
6	rs780094	2	27730940	rs1260326	35213538	2022-02-25	www.ncbi.nlm.nih.gov/pubmed/35213538	Characterising metabolomic signatures of lipid-modifying therapies through drug target mendelian randomisation.	Total cholesterol minus HDL-C levels	Lipid traits	115,082 European ancestry individuals	2p23.3	GCKR
6	rs780094	2	27730940	rs1260326	35213538	2022-02-25	www.ncbi.nlm.nih.gov/pubmed/35213538	Characterising metabolomic signatures of lipid-modifying therapies through drug target mendelian randomisation.	Total cholines levels	Lipid traits	115,006 European ancestry individuals	2p23.3	GCKR
6	rs780094	2	27730940	rs1260326	35213538	2022-02-25	www.ncbi.nlm.nih.gov/pubmed/35213538	Characterising metabolomic signatures of lipid-modifying therapies through drug target mendelian randomisation.	Total concentration of branched-chain amino acids (leucine + isoleucine + valine)	Lipid traits	115,051 European ancestry individuals	2p23.3	GCKR
6	rs780094	2	27730940	rs1260326	35213538	2022-02-25	www.ncbi.nlm.nih.gov/pubmed/35213538	Characterising metabolomic signatures of lipid-modifying therapies through drug target mendelian randomisation.	Total concentration of lipoprotein particles	Lipid traits	115,082 European ancestry individuals	2p23.3	GCKR
6	rs780094	2	27730940	rs1260326	35213538	2022-02-25	www.ncbi.nlm.nih.gov/pubmed/35213538	Characterising metabolomic signatures of lipid-modifying therapies through drug target mendelian randomisation.	Total esterified cholesterol levels	Lipid traits	115,082 European ancestry individuals	2p23.3	GCKR
6	rs780094	2	27730940	rs1260326	35213538	2022-02-25	www.ncbi.nlm.nih.gov/pubmed/35213538	Characterising metabolomic signatures of lipid-modifying therapies through drug target mendelian randomisation.	Total fatty acid levels	Lipid traits	115,006 European ancestry individuals	2p23.3	GCKR
6	rs780094	2	27730940	rs1260326	35213538	2022-02-25	www.ncbi.nlm.nih.gov/pubmed/35213538	Characterising metabolomic signatures of lipid-modifying therapies through drug target mendelian randomisation.	Total free cholesterol levels	Lipid traits	115,082 European ancestry individuals	2p23.3	GCKR
6	rs780094	2	27730940	rs1260326	35213538	2022-02-25	www.ncbi.nlm.nih.gov/pubmed/35213538	Characterising metabolomic signatures of lipid-modifying therapies through drug target mendelian randomisation.	Total lipid levels in chylomicrons and extremely large VLDL	Lipid traits	115,082 European ancestry individuals	2p23.3	GCKR
6	rs780094	2	27730940	rs1260326	35213538	2022-02-25	www.ncbi.nlm.nih.gov/pubmed/35213538	Characterising metabolomic signatures of lipid-modifying therapies through drug target mendelian randomisation.	Total lipid levels in HDL	Lipid traits	115,082 European ancestry individuals	2p23.3	GCKR
6	rs780094	2	27730940	rs1260326	35213538	2022-02-25	www.ncbi.nlm.nih.gov/pubmed/35213538	Characterising metabolomic signatures of lipid-modifying therapies through drug target mendelian randomisation.	Total lipid levels in large HDL	Lipid traits	115,082 European ancestry individuals	2p23.3	GCKR
6	rs780094	2	27730940	rs1260326	35213538	2022-02-25	www.ncbi.nlm.nih.gov/pubmed/35213538	Characterising metabolomic signatures of lipid-modifying therapies through drug target mendelian randomisation.	Total lipid levels in large LDL	Lipid traits	115,082 European ancestry individuals	2p23.3	GCKR
6	rs780094	2	27730940	rs1260326	35213538	2022-02-25	www.ncbi.nlm.nih.gov/pubmed/35213538	Characterising metabolomic signatures of lipid-modifying therapies through drug target mendelian randomisation.	Total lipid levels in large VLDL	Lipid traits	115,082 European ancestry individuals	2p23.3	GCKR
6	rs780094	2	27730940	rs1260326	35213538	2022-02-25	www.ncbi.nlm.nih.gov/pubmed/35213538	Characterising metabolomic signatures of lipid-modifying therapies through drug target mendelian randomisation.	Total lipid levels in LDL	Lipid traits	115,082 European ancestry individuals	2p23.3	GCKR
6	rs780094	2	27730940	rs1260326	35213538	2022-02-25	www.ncbi.nlm.nih.gov/pubmed/35213538	Characterising metabolomic signatures of lipid-modifying therapies through drug target mendelian randomisation.	Total lipid levels in lipoprotein particles	Lipid traits	115,082 European ancestry individuals	2p23.3	GCKR
6	rs780094	2	27730940	rs1260326	35213538	2022-02-25	www.ncbi.nlm.nih.gov/pubmed/35213538	Characterising metabolomic signatures of lipid-modifying therapies through drug target mendelian randomisation.	Total lipid levels in medium HDL	Lipid traits	115,082 European ancestry individuals	2p23.3	GCKR
6	rs780094	2	27730940	rs1260326	35213538	2022-02-25	www.ncbi.nlm.nih.gov/pubmed/35213538	Characterising metabolomic signatures of lipid-modifying therapies through drug target mendelian randomisation.	Total lipid levels in medium LDL	Lipid traits	115,082 European ancestry individuals	2p23.3	GCKR
6	rs780094	2	27730940	rs1260326	35213538	2022-02-25	www.ncbi.nlm.nih.gov/pubmed/35213538	Characterising metabolomic signatures of lipid-modifying therapies through drug target mendelian randomisation.	Total lipid levels in medium VLDL	Lipid traits	115,082 European ancestry individuals	2p23.3	GCKR
6	rs780094	2	27730940	rs1260326	35213538	2022-02-25	www.ncbi.nlm.nih.gov/pubmed/35213538	Characterising metabolomic signatures of lipid-modifying therapies through drug target mendelian randomisation.	Total lipid levels in small HDL	Lipid traits	115,082 European ancestry individuals	2p23.3	GCKR
6	rs780094	2	27730940	rs1260326	35213538	2022-02-25	www.ncbi.nlm.nih.gov/pubmed/35213538	Characterising metabolomic signatures of lipid-modifying therapies through drug target mendelian randomisation.	Total lipid levels in small LDL	Lipid traits	115,082 European ancestry individuals	2p23.3	GCKR
6	rs780094	2	27730940	rs1260326	35213538	2022-02-25	www.ncbi.nlm.nih.gov/pubmed/35213538	Characterising metabolomic signatures of lipid-modifying therapies through drug target mendelian randomisation.	Total lipid levels in small VLDL	Lipid traits	115,082 European ancestry individuals	2p23.3	GCKR
6	rs780094	2	27730940	rs1260326	35213538	2022-02-25	www.ncbi.nlm.nih.gov/pubmed/35213538	Characterising metabolomic signatures of lipid-modifying therapies through drug target mendelian randomisation.	Total lipid levels in very large HDL	Lipid traits	115,082 European ancestry individuals	2p23.3	GCKR
6	rs780094	2	27730940	rs1260326	35213538	2022-02-25	www.ncbi.nlm.nih.gov/pubmed/35213538	Characterising metabolomic signatures of lipid-modifying therapies through drug target mendelian randomisation.	Total lipid levels in very large VLDL	Lipid traits	115,082 European ancestry individuals	2p23.3	GCKR
6	rs780094	2	27730940	rs1260326	35213538	2022-02-25	www.ncbi.nlm.nih.gov/pubmed/35213538	Characterising metabolomic signatures of lipid-modifying therapies through drug target mendelian randomisation.	Total lipid levels in very small VLDL	Lipid traits	115,082 European ancestry individuals	2p23.3	GCKR
6	rs780094	2	27730940	rs1260326	35213538	2022-02-25	www.ncbi.nlm.nih.gov/pubmed/35213538	Characterising metabolomic signatures of lipid-modifying therapies through drug target mendelian randomisation.	Total lipid levels in VLDL	Lipid traits	115,082 European ancestry individuals	2p23.3	GCKR
6	rs780094	2	27730940	rs1260326	35692035	2022-06-13	www.ncbi.nlm.nih.gov/pubmed/35692035	Role of circulating polyunsaturated fatty acids on cardiovascular diseases risk: analysis using Mendelian randomization and fatty acid genetic association data from over 114,000 UK Biobank participants.	Total omega-3 fatty acid levels	Lipid traits	114,999 European ancestry individuals	2p23.3	GCKR
6	rs780094	2	27730940	rs1260326	35692035	2022-06-13	www.ncbi.nlm.nih.gov/pubmed/35692035	Role of circulating polyunsaturated fatty acids on cardiovascular diseases risk: analysis using Mendelian randomization and fatty acid genetic association data from over 114,000 UK Biobank participants.	Total omega-6 fatty acid levels	Lipid traits	114,999 European ancestry individuals	2p23.3	GCKR
6	rs780094	2	27730940	rs1260326	35213538	2022-02-25	www.ncbi.nlm.nih.gov/pubmed/35213538	Characterising metabolomic signatures of lipid-modifying therapies through drug target mendelian randomisation.	Total phospholipid levels in lipoprotein particles	Lipid traits	115,082 European ancestry individuals	2p23.3	GCKR
6	rs780094	2	27734972	rs6547692	34321204	2021-07-28	www.ncbi.nlm.nih.gov/pubmed/34321204	Testosterone and socioeconomic position: Mendelian randomization in 306,248 men and women in UK Biobank.	Total testosterone levels	Sex Traits	148,248 British ancestry men	2p23.3	GCKR
6	rs780094	2	27730940	rs1260326	34321204	2021-07-28	www.ncbi.nlm.nih.gov/pubmed/34321204	Testosterone and socioeconomic position: Mendelian randomization in 306,248 men and women in UK Biobank.	Total testosterone levels	Sex Traits	158,000 British ancestry women	2p23.3	GCKR
6	rs780094	2	27730940	rs1260326	32042192	2020-02-10	www.ncbi.nlm.nih.gov/pubmed/32042192	Using human genetics to understand the disease impacts of testosterone in men and women.	Total testosterone levels	Sex Traits	194,453 European ancestry men	2p23.3	GCKR
6	rs780094	2	27730940	rs1260326	32042192	2020-02-10	www.ncbi.nlm.nih.gov/pubmed/32042192	Using human genetics to understand the disease impacts of testosterone in men and women.	Total testosterone levels	Sex Traits	230,454 European ancestry women	2p23.3	GCKR
6	rs780094	2	27730940	rs1260326	32042192	2020-02-10	www.ncbi.nlm.nih.gov/pubmed/32042192	Using human genetics to understand the disease impacts of testosterone in men and women.	Total testosterone levels	Sex Traits	425,097 European ancestry individuals	2p23.3	GCKR
6	rs780094	2	27730940	rs1260326	35213538	2022-02-25	www.ncbi.nlm.nih.gov/pubmed/35213538	Characterising metabolomic signatures of lipid-modifying therapies through drug target mendelian randomisation.	Total triglycerides levels	Lipid traits	115,082 European ancestry individuals	2p23.3	GCKR
6	rs780094	2	27742603	rs780093	35668104	2022-06-06	www.ncbi.nlm.nih.gov/pubmed/35668104	Comprehensive genetic analysis of the human lipidome identifies loci associated with lipid homeostasis with links to coronary artery disease.	Total Trihexosylcermide levels	Lipid traits	4,492 European ancestry individuals	2p23.3	GCKR
6	rs780094	2	27730940	rs1260326	35668104	2022-06-06	www.ncbi.nlm.nih.gov/pubmed/35668104	Comprehensive genetic analysis of the human lipidome identifies loci associated with lipid homeostasis with links to coronary artery disease.	Triacylglycerol (48:2) [NL-16:0] levels	Lipid traits	6,057 European ancestry individuals	2p23.3	GCKR
6	rs780094	2	27730940	rs1260326	34503513	2021-09-10	www.ncbi.nlm.nih.gov/pubmed/34503513	Genome-wide analysis of blood lipid metabolites in over 5000 South Asians reveals biological insights at cardiometabolic disease loci.	Triacylglycerol_50:2_[M+NH4]1+ levels	Lipid traits	13,814 British ancestry individuals	2p23.3	GCKR
6	rs780094	2	27730940	rs1260326	34503513	2021-09-10	www.ncbi.nlm.nih.gov/pubmed/34503513	Genome-wide analysis of blood lipid metabolites in over 5000 South Asians reveals biological insights at cardiometabolic disease loci.	Triacylglycerol_50:3_[M+NH4]1+ levels	Lipid traits	13,814 British ancestry individuals	2p23.3	GCKR
6	rs780094	2	27741237	rs780094	34503513	2021-09-10	www.ncbi.nlm.nih.gov/pubmed/34503513	Genome-wide analysis of blood lipid metabolites in over 5000 South Asians reveals biological insights at cardiometabolic disease loci.	Triacylglycerol_50:3_[M+NH4]1+ levels	Lipid traits	13,814 British ancestry individuals	2p23.3	GCKR
6	rs780094	2	27742603	rs780093	34503513	2021-09-10	www.ncbi.nlm.nih.gov/pubmed/34503513	Genome-wide analysis of blood lipid metabolites in over 5000 South Asians reveals biological insights at cardiometabolic disease loci.	Triacylglycerol_50:3_[M+NH4]1+ levels	Lipid traits	13,814 British ancestry individuals	2p23.3	GCKR
6	rs780094	2	27730940	rs1260326	34503513	2021-09-10	www.ncbi.nlm.nih.gov/pubmed/34503513	Genome-wide analysis of blood lipid metabolites in over 5000 South Asians reveals biological insights at cardiometabolic disease loci.	Triacylglycerol_50:4_[M+NH4]1+ levels	Lipid traits	13,814 British ancestry individuals	2p23.3	GCKR
6	rs780094	2	27741237	rs780094	34503513	2021-09-10	www.ncbi.nlm.nih.gov/pubmed/34503513	Genome-wide analysis of blood lipid metabolites in over 5000 South Asians reveals biological insights at cardiometabolic disease loci.	Triacylglycerol_50:4_[M+NH4]1+ levels	Lipid traits	13,814 British ancestry individuals	2p23.3	GCKR
6	rs780094	2	27742603	rs780093	34503513	2021-09-10	www.ncbi.nlm.nih.gov/pubmed/34503513	Genome-wide analysis of blood lipid metabolites in over 5000 South Asians reveals biological insights at cardiometabolic disease loci.	Triacylglycerol_50:4_[M+NH4]1+ levels	Lipid traits	13,814 British ancestry individuals	2p23.3	GCKR
6	rs780094	2	27730940	rs1260326	34503513	2021-09-10	www.ncbi.nlm.nih.gov/pubmed/34503513	Genome-wide analysis of blood lipid metabolites in over 5000 South Asians reveals biological insights at cardiometabolic disease loci.	Triacylglycerol_50:5_[M+NH4]1+ levels	Lipid traits	13,814 British ancestry individuals	2p23.3	GCKR
6	rs780094	2	27730940	rs1260326	34503513	2021-09-10	www.ncbi.nlm.nih.gov/pubmed/34503513	Genome-wide analysis of blood lipid metabolites in over 5000 South Asians reveals biological insights at cardiometabolic disease loci.	Triacylglycerol_52:6_[M+NH4]1+ levels	Lipid traits	13,814 British ancestry individuals	2p23.3	GCKR
6	rs780094	2	27742603	rs780093	34503513	2021-09-10	www.ncbi.nlm.nih.gov/pubmed/34503513	Genome-wide analysis of blood lipid metabolites in over 5000 South Asians reveals biological insights at cardiometabolic disease loci.	Triacylglycerol_52:6_[M+NH4]1+ levels	Lipid traits	13,814 British ancestry individuals	2p23.3	GCKR
6	rs780094	2	27730940	rs1260326	34887591	2021-12-09	www.ncbi.nlm.nih.gov/pubmed/34887591	The power of genetic diversity in genome-wide association studies of lipids.	Triglyceride levels	Lipid traits	1,320,016 European ancestry individuals	2p23.3	GCKR
6	rs780094	2	27741237	rs780094	31566214	2019-09-30	www.ncbi.nlm.nih.gov/pubmed/31566214	Quantitative and qualitative role of antagonistic heterogeneity in genetics of blood lipids.	Triglyceride levels	Lipid traits	29,902 European ancestry individuals	2p23.3	GCKR
6	rs780094	2	27730940	rs1260326	32154731	2020-03-10	www.ncbi.nlm.nih.gov/pubmed/32154731	Polygenic Hyperlipidemias and Coronary Artery Disease Risk.	Triglyceride levels	Lipid traits	324,694 British ancestry individuals	2p23.3	GCKR
6	rs780094	2	27598097	rs4665972	32203549	2020-03-23	www.ncbi.nlm.nih.gov/pubmed/32203549	Evaluating the relationship between circulating lipoprotein lipids and apolipoproteins with risk of coronary heart disease: A multivariable Mendelian randomisation analysis.	Triglyceride levels	Lipid traits	441,016 European ancestry individuals	2p23.3	SNX17
6	rs780094	2	27730940	rs1260326	33763119	2021-03-02	www.ncbi.nlm.nih.gov/pubmed/33763119	Genome-Wide Identification of Rare and Common Variants Driving Triglyceride Levels in a Nevada Population.	Triglyceride levels	Lipid traits	9,183 European ancestry individuals	2p23.3	GCKR
6	rs780094	2	27741237	rs780094	29615537	2018-03-01	www.ncbi.nlm.nih.gov/pubmed/29615537	Strong impact of natural-selection-free heterogeneity in genetics of age-related phenotypes.	Triglyceride levels	Lipid traits	up to 33,431 European ancestry individuals	2p23.3	GCKR
6	rs780094	2	27730940	rs1260326	35213538	2022-02-25	www.ncbi.nlm.nih.gov/pubmed/35213538	Characterising metabolomic signatures of lipid-modifying therapies through drug target mendelian randomisation.	Triglyceride levels in chylomicrons and extremely large VLDL	Lipid traits	115,082 European ancestry individuals	2p23.3	GCKR
6	rs780094	2	27730940	rs1260326	35213538	2022-02-25	www.ncbi.nlm.nih.gov/pubmed/35213538	Characterising metabolomic signatures of lipid-modifying therapies through drug target mendelian randomisation.	Triglyceride levels in HDL	Lipid traits	115,082 European ancestry individuals	2p23.3	GCKR
6	rs780094	2	27730940	rs1260326	35213538	2022-02-25	www.ncbi.nlm.nih.gov/pubmed/35213538	Characterising metabolomic signatures of lipid-modifying therapies through drug target mendelian randomisation.	Triglyceride levels in IDL	Lipid traits	115,082 European ancestry individuals	2p23.3	GCKR
6	rs780094	2	27730940	rs1260326	35213538	2022-02-25	www.ncbi.nlm.nih.gov/pubmed/35213538	Characterising metabolomic signatures of lipid-modifying therapies through drug target mendelian randomisation.	Triglyceride levels in large HDL	Lipid traits	115,082 European ancestry individuals	2p23.3	GCKR
6	rs780094	2	27730940	rs1260326	35213538	2022-02-25	www.ncbi.nlm.nih.gov/pubmed/35213538	Characterising metabolomic signatures of lipid-modifying therapies through drug target mendelian randomisation.	Triglyceride levels in large LDL	Lipid traits	115,082 European ancestry individuals	2p23.3	GCKR
6	rs780094	2	27730940	rs1260326	35213538	2022-02-25	www.ncbi.nlm.nih.gov/pubmed/35213538	Characterising metabolomic signatures of lipid-modifying therapies through drug target mendelian randomisation.	Triglyceride levels in large VLDL	Lipid traits	115,082 European ancestry individuals	2p23.3	GCKR
6	rs780094	2	27730940	rs1260326	35213538	2022-02-25	www.ncbi.nlm.nih.gov/pubmed/35213538	Characterising metabolomic signatures of lipid-modifying therapies through drug target mendelian randomisation.	Triglyceride levels in LDL	Lipid traits	115,082 European ancestry individuals	2p23.3	GCKR
6	rs780094	2	27730940	rs1260326	35213538	2022-02-25	www.ncbi.nlm.nih.gov/pubmed/35213538	Characterising metabolomic signatures of lipid-modifying therapies through drug target mendelian randomisation.	Triglyceride levels in medium HDL	Lipid traits	115,082 European ancestry individuals	2p23.3	GCKR
6	rs780094	2	27730940	rs1260326	35213538	2022-02-25	www.ncbi.nlm.nih.gov/pubmed/35213538	Characterising metabolomic signatures of lipid-modifying therapies through drug target mendelian randomisation.	Triglyceride levels in medium LDL	Lipid traits	115,082 European ancestry individuals	2p23.3	GCKR
6	rs780094	2	27730940	rs1260326	35213538	2022-02-25	www.ncbi.nlm.nih.gov/pubmed/35213538	Characterising metabolomic signatures of lipid-modifying therapies through drug target mendelian randomisation.	Triglyceride levels in medium VLDL	Lipid traits	115,082 European ancestry individuals	2p23.3	GCKR
6	rs780094	2	27730940	rs1260326	35213538	2022-02-25	www.ncbi.nlm.nih.gov/pubmed/35213538	Characterising metabolomic signatures of lipid-modifying therapies through drug target mendelian randomisation.	Triglyceride levels in small HDL	Lipid traits	115,082 European ancestry individuals	2p23.3	GCKR
6	rs780094	2	27730940	rs1260326	35213538	2022-02-25	www.ncbi.nlm.nih.gov/pubmed/35213538	Characterising metabolomic signatures of lipid-modifying therapies through drug target mendelian randomisation.	Triglyceride levels in small LDL	Lipid traits	115,082 European ancestry individuals	2p23.3	GCKR
6	rs780094	2	27730940	rs1260326	35213538	2022-02-25	www.ncbi.nlm.nih.gov/pubmed/35213538	Characterising metabolomic signatures of lipid-modifying therapies through drug target mendelian randomisation.	Triglyceride levels in small VLDL	Lipid traits	115,082 European ancestry individuals	2p23.3	GCKR
6	rs780094	2	27730940	rs1260326	35213538	2022-02-25	www.ncbi.nlm.nih.gov/pubmed/35213538	Characterising metabolomic signatures of lipid-modifying therapies through drug target mendelian randomisation.	Triglyceride levels in very large HDL	Lipid traits	115,082 European ancestry individuals	2p23.3	GCKR
6	rs780094	2	27730940	rs1260326	35213538	2022-02-25	www.ncbi.nlm.nih.gov/pubmed/35213538	Characterising metabolomic signatures of lipid-modifying therapies through drug target mendelian randomisation.	Triglyceride levels in very large VLDL	Lipid traits	115,082 European ancestry individuals	2p23.3	GCKR
6	rs780094	2	27730940	rs1260326	35213538	2022-02-25	www.ncbi.nlm.nih.gov/pubmed/35213538	Characterising metabolomic signatures of lipid-modifying therapies through drug target mendelian randomisation.	Triglyceride levels in very small VLDL	Lipid traits	115,082 European ancestry individuals	2p23.3	GCKR
6	rs780094	2	27730940	rs1260326	35213538	2022-02-25	www.ncbi.nlm.nih.gov/pubmed/35213538	Characterising metabolomic signatures of lipid-modifying therapies through drug target mendelian randomisation.	Triglyceride levels in VLDL	Lipid traits	115,082 European ancestry individuals	2p23.3	GCKR
6	rs780094	2	27598097	rs4665972	30698716	2019-01-29	www.ncbi.nlm.nih.gov/pubmed/30698716	Multi-Ancestry Genome-Wide Association Study of Lipid Levels Incorporating Gene-Alcohol Interactions.	Triglyceride levels x alcohol consumption (drinkers vs non-drinkers) interaction (2df)	Lipid traits	56,505 European ancestry current drinkers, 9,870 African American current drinkers, 2,491 Asian ancestry current drinkers, 2,528 Hispanic current drinkers, 33,388 European ancestry non-drinkers, 11,119 African American non-drinkers, 9,959 Asian ancestry non-drinkers, 1,466 Hispanic non-drinkers	2p23.3	SNX17
6	rs780094	2	27598097	rs4665972	30698716	2019-01-29	www.ncbi.nlm.nih.gov/pubmed/30698716	Multi-Ancestry Genome-Wide Association Study of Lipid Levels Incorporating Gene-Alcohol Interactions.	Triglyceride levels x alcohol consumption (drinkers vs non-drinkers) interaction (2df)	Lipid traits	56,505 European ancestry current drinkers, 9,870 African American current drinkers, 2,491 Asian ancestry current drinkers, 2,528 Hispanic current drinkers, 33,388 European ancestry non-drinkers, 11,119 African American non-drinkers, 9,959 Asian ancestry non-drinkers, 1,466 Hispanic non-drinkers	2p23.3	SNX17
6	rs780094	2	27598097	rs4665972	30698716	2019-01-29	www.ncbi.nlm.nih.gov/pubmed/30698716	Multi-Ancestry Genome-Wide Association Study of Lipid Levels Incorporating Gene-Alcohol Interactions.	Triglyceride levels x alcohol consumption (drinkers vs non-drinkers) interaction (2df)	Lipid traits	56,505 European ancestry current drinkers, 9,870 African American current drinkers, 2,491 Asian ancestry current drinkers, 2,528 Hispanic current drinkers, 33,388 European ancestry non-drinkers, 11,119 African American non-drinkers, 9,959 Asian ancestry non-drinkers, 1,466 Hispanic non-drinkers	2p23.3	SNX17
6	rs780094	2	27598097	rs4665972	30698716	2019-01-29	www.ncbi.nlm.nih.gov/pubmed/30698716	Multi-Ancestry Genome-Wide Association Study of Lipid Levels Incorporating Gene-Alcohol Interactions.	Triglyceride levels x alcohol consumption (drinkers vs non-drinkers) interaction (2df)	Lipid traits	56,505 European ancestry current drinkers, 9,870 African American current drinkers, 2,491 Asian ancestry current drinkers, 2,528 Hispanic current drinkers, 33,388 European ancestry non-drinkers, 11,119 African American non-drinkers, 9,959 Asian ancestry non-drinkers, 1,466 Hispanic non-drinkers	2p23.3	SNX17
6	rs780094	2	27598097	rs4665972	30698716	2019-01-29	www.ncbi.nlm.nih.gov/pubmed/30698716	Multi-Ancestry Genome-Wide Association Study of Lipid Levels Incorporating Gene-Alcohol Interactions.	Triglyceride levels x alcohol consumption (drinkers vs non-drinkers) interaction (2df)	Lipid traits	56,505 European ancestry current drinkers, 9,870 African American current drinkers, 2,491 Asian ancestry current drinkers, 2,528 Hispanic current drinkers, 33,388 European ancestry non-drinkers, 11,119 African American non-drinkers, 9,959 Asian ancestry non-drinkers, 1,466 Hispanic non-drinkers	2p23.3	SNX17
6	rs780094	2	27598097	rs4665972	30698716	2019-01-29	www.ncbi.nlm.nih.gov/pubmed/30698716	Multi-Ancestry Genome-Wide Association Study of Lipid Levels Incorporating Gene-Alcohol Interactions.	Triglyceride levels x alcohol consumption (regular vs non-regular drinkers) interaction (2df)	Lipid traits	44,831 European ancestry regular drinkers, 3,976 African American regular drinkers, 1,288 Asian ancestry regular drinkers, 827 Hispanic regular drinkers, 11,674 European ancestry non-regular drinkers, 5,894 African American non-regular drinkers, 1,203 Asian ancestry non-regular drinkers, 1,701 Hispanic non-regular drinkers	2p23.3	SNX17
6	rs780094	2	27598097	rs4665972	30698716	2019-01-29	www.ncbi.nlm.nih.gov/pubmed/30698716	Multi-Ancestry Genome-Wide Association Study of Lipid Levels Incorporating Gene-Alcohol Interactions.	Triglyceride levels x alcohol consumption (regular vs non-regular drinkers) interaction (2df)	Lipid traits	44,831 European ancestry regular drinkers, 3,976 African American regular drinkers, 1,288 Asian ancestry regular drinkers, 827 Hispanic regular drinkers, 11,674 European ancestry non-regular drinkers, 5,894 African American non-regular drinkers, 1,203 Asian ancestry non-regular drinkers, 1,701 Hispanic non-regular drinkers	2p23.3	SNX17
6	rs780094	2	27598097	rs4665972	30698716	2019-01-29	www.ncbi.nlm.nih.gov/pubmed/30698716	Multi-Ancestry Genome-Wide Association Study of Lipid Levels Incorporating Gene-Alcohol Interactions.	Triglyceride levels x alcohol consumption (regular vs non-regular drinkers) interaction (2df)	Lipid traits	44,831 European ancestry regular drinkers, 3,976 African American regular drinkers, 1,288 Asian ancestry regular drinkers, 827 Hispanic regular drinkers, 11,674 European ancestry non-regular drinkers, 5,894 African American non-regular drinkers, 1,203 Asian ancestry non-regular drinkers, 1,701 Hispanic non-regular drinkers	2p23.3	SNX17
6	rs780094	2	27598097	rs4665972	30698716	2019-01-29	www.ncbi.nlm.nih.gov/pubmed/30698716	Multi-Ancestry Genome-Wide Association Study of Lipid Levels Incorporating Gene-Alcohol Interactions.	Triglyceride levels x alcohol consumption (regular vs non-regular drinkers) interaction (2df)	Lipid traits	44,831 European ancestry regular drinkers, 3,976 African American regular drinkers, 1,288 Asian ancestry regular drinkers, 827 Hispanic regular drinkers, 11,674 European ancestry non-regular drinkers, 5,894 African American non-regular drinkers, 1,203 Asian ancestry non-regular drinkers, 1,701 Hispanic non-regular drinkers	2p23.3	SNX17
6	rs780094	2	27598097	rs4665972	30698716	2019-01-29	www.ncbi.nlm.nih.gov/pubmed/30698716	Multi-Ancestry Genome-Wide Association Study of Lipid Levels Incorporating Gene-Alcohol Interactions.	Triglyceride levels x alcohol consumption (regular vs non-regular drinkers) interaction (2df)	Lipid traits	44,831 European ancestry regular drinkers, 3,976 African American regular drinkers, 1,288 Asian ancestry regular drinkers, 827 Hispanic regular drinkers, 11,674 European ancestry non-regular drinkers, 5,894 African American non-regular drinkers, 1,203 Asian ancestry non-regular drinkers, 1,701 Hispanic non-regular drinkers	2p23.3	SNX17
6	rs780094	2	27730940	rs1260326	31719535	2019-11-12	www.ncbi.nlm.nih.gov/pubmed/31719535	Multi-ancestry sleep-by-SNP interaction analysis in 126,926 individuals reveals lipid loci stratified by sleep duration.	Triglyceride levels x long total sleep time interaction (2df test)	Lipid traits	at least 2,926 African American long sleepers, 364 Chinese ancestry long sleepers, 112 Asian ancestry long sleepers, at least 7,664 European ancestry long sleepers, 1,038 Hispanic/Latino long sleepers, up to 11,906 African American controls, 1,449 Chinese ancestry controls, 454 Asian ancestry controls, at least 31,986 European ancestry controls, 4,091 Hispanic/Latino controls	2p23.3	GCKR
6	rs780094	2	27730940	rs1260326	31719535	2019-11-12	www.ncbi.nlm.nih.gov/pubmed/31719535	Multi-ancestry sleep-by-SNP interaction analysis in 126,926 individuals reveals lipid loci stratified by sleep duration.	Triglyceride levels x short total sleep time interaction (2df test)	Lipid traits	2,990 African American short sleepers, 369 Chinese ancestry short sleepers, 114 Asian ancestry short sleepers, at least 8,300 European ancestry short sleepers, 1,082 Hispanic/Latino short sleepers, at least 11,842 African American controls, 1,444 Chinese ancestry controls, 452 Asian ancestry controls, at least 31,350 European ancestry controls, 4,047 Hispanic/Latino controls	2p23.3	GCKR
6	rs780094	2	27730940	rs1260326	34594039	2021-09-30	www.ncbi.nlm.nih.gov/pubmed/34594039	A cross-population atlas of genetic associations for 220 human phenotypes.	Triglycerides	Lipid traits	111,667 East Asian ancestry individuals	2p23.3	GCKR
6	rs780094	2	27741237	rs780094	19060911	2008-12-07	www.ncbi.nlm.nih.gov/pubmed/19060911	Loci influencing lipid levels and coronary heart disease risk in 16 European population cohorts.	Triglycerides	Lipid traits	17,100 European ancestry individuals, 715 Orcadian individuals	2p23.3	GCKR
6	rs780094	2	27730940	rs1260326	19060906	2008-12-07	www.ncbi.nlm.nih.gov/pubmed/19060906	Common variants at 30 loci contribute to polygenic dyslipidemia.	Triglycerides	Lipid traits	19,840 European ancestry individuals	2p23.3	GCKR
6	rs780094	2	27741237	rs780094	17463246	2007-04-26	www.ncbi.nlm.nih.gov/pubmed/17463246	Genome-wide association analysis identifies loci for type 2 diabetes and triglyceride levels.	Triglycerides	Lipid traits	2,659 European ancestry type 2 diabetes cases and controls	2p23.3	GCKR
6	rs780094	2	27741237	rs780094	18193044	2008-01-13	www.ncbi.nlm.nih.gov/pubmed/18193044	Six new loci associated with blood low-density lipoprotein cholesterol, high-density lipoprotein cholesterol or triglycerides in humans.	Triglycerides	Lipid traits	2,758 European ancestry individuals	2p23.3	GCKR
6	rs780094	2	27741237	rs780094	18193043	2008-01-13	www.ncbi.nlm.nih.gov/pubmed/18193043	Newly identified loci that influence lipid concentrations and risk of coronary artery disease.	Triglycerides	Lipid traits	8,684 European ancestry individuals	2p23.3	GCKR
6	rs780094	2	27730940	rs1260326	24097068	2013-10-06	www.ncbi.nlm.nih.gov/pubmed/24097068	Discovery and refinement of loci associated with lipid levels.	Triglycerides	Lipid traits	94,595 European ancestry individuals	2p23.3	GCKR
6	rs780094	2	27730940	rs1260326	20686565	2010-08-05	www.ncbi.nlm.nih.gov/pubmed/20686565	Biological, clinical and population relevance of 95 loci for blood lipids.	Triglycerides	Lipid traits	96,598 European ancestry individuals	2p23.3	GCKR
6	rs780094	2	27748624	rs1260333	20864672	2010-09-23	www.ncbi.nlm.nih.gov/pubmed/20864672	Genetic variants influencing circulating lipid levels and risk of coronary artery disease.	Triglycerides	Lipid traits	up to 17,723 European ancestry individuals	2p23.3	GCKR - C2orf16
6	rs780094	2	27730940	rs1260326	25961943	2015-05-11	www.ncbi.nlm.nih.gov/pubmed/25961943	The impact of low-frequency and rare variants on lipid levels.	Triglycerides	Lipid traits	up to 62,166 European ancestry individuals	2p23.3	GCKR
6	rs780094	2	27730940	rs1260326	35213538	2022-02-25	www.ncbi.nlm.nih.gov/pubmed/35213538	Characterising metabolomic signatures of lipid-modifying therapies through drug target mendelian randomisation.	Triglycerides to total lipids ratio in IDL	Lipid traits	115,082 European ancestry individuals	2p23.3	GCKR
6	rs780094	2	27730940	rs1260326	35213538	2022-02-25	www.ncbi.nlm.nih.gov/pubmed/35213538	Characterising metabolomic signatures of lipid-modifying therapies through drug target mendelian randomisation.	Triglycerides to total lipids ratio in large HDL	Lipid traits	115,082 European ancestry individuals	2p23.3	GCKR
6	rs780094	2	27730940	rs1260326	35213538	2022-02-25	www.ncbi.nlm.nih.gov/pubmed/35213538	Characterising metabolomic signatures of lipid-modifying therapies through drug target mendelian randomisation.	Triglycerides to total lipids ratio in large LDL	Lipid traits	115,082 European ancestry individuals	2p23.3	GCKR
6	rs780094	2	27730940	rs1260326	35213538	2022-02-25	www.ncbi.nlm.nih.gov/pubmed/35213538	Characterising metabolomic signatures of lipid-modifying therapies through drug target mendelian randomisation.	Triglycerides to total lipids ratio in medium HDL	Lipid traits	115,082 European ancestry individuals	2p23.3	GCKR
6	rs780094	2	27730940	rs1260326	35213538	2022-02-25	www.ncbi.nlm.nih.gov/pubmed/35213538	Characterising metabolomic signatures of lipid-modifying therapies through drug target mendelian randomisation.	Triglycerides to total lipids ratio in medium LDL	Lipid traits	115,082 European ancestry individuals	2p23.3	GCKR
6	rs780094	2	27730940	rs1260326	35213538	2022-02-25	www.ncbi.nlm.nih.gov/pubmed/35213538	Characterising metabolomic signatures of lipid-modifying therapies through drug target mendelian randomisation.	Triglycerides to total lipids ratio in medium VLDL	Lipid traits	115,082 European ancestry individuals	2p23.3	GCKR
6	rs780094	2	27730940	rs1260326	35213538	2022-02-25	www.ncbi.nlm.nih.gov/pubmed/35213538	Characterising metabolomic signatures of lipid-modifying therapies through drug target mendelian randomisation.	Triglycerides to total lipids ratio in small HDL	Lipid traits	115,082 European ancestry individuals	2p23.3	GCKR
6	rs780094	2	27730940	rs1260326	35213538	2022-02-25	www.ncbi.nlm.nih.gov/pubmed/35213538	Characterising metabolomic signatures of lipid-modifying therapies through drug target mendelian randomisation.	Triglycerides to total lipids ratio in small LDL	Lipid traits	115,082 European ancestry individuals	2p23.3	GCKR
6	rs780094	2	27730940	rs1260326	35213538	2022-02-25	www.ncbi.nlm.nih.gov/pubmed/35213538	Characterising metabolomic signatures of lipid-modifying therapies through drug target mendelian randomisation.	Triglycerides to total lipids ratio in small VLDL	Lipid traits	115,082 European ancestry individuals	2p23.3	GCKR
6	rs780094	2	27730940	rs1260326	35213538	2022-02-25	www.ncbi.nlm.nih.gov/pubmed/35213538	Characterising metabolomic signatures of lipid-modifying therapies through drug target mendelian randomisation.	Triglycerides to total lipids ratio in very large HDL	Lipid traits	115,056 European ancestry individuals	2p23.3	GCKR
6	rs780094	2	27730940	rs1260326	35213538	2022-02-25	www.ncbi.nlm.nih.gov/pubmed/35213538	Characterising metabolomic signatures of lipid-modifying therapies through drug target mendelian randomisation.	Triglycerides to total lipids ratio in very large VLDL	Lipid traits	114,160 European ancestry individuals	2p23.3	GCKR
6	rs780094	2	27730940	rs1260326	35213538	2022-02-25	www.ncbi.nlm.nih.gov/pubmed/35213538	Characterising metabolomic signatures of lipid-modifying therapies through drug target mendelian randomisation.	Triglycerides to total lipids ratio in very small VLDL	Lipid traits	115,082 European ancestry individuals	2p23.3	GCKR
6	rs780094	2	27742603	rs780093	21386085	2011-03-08	www.ncbi.nlm.nih.gov/pubmed/21386085	A bivariate genome-wide approach to metabolic syndrome: STAMPEED consortium.	Triglycerides-Blood Pressure (TG-BP)	Lipid traits	22,161 European ancestry individuals	2p23.3	GCKR
6	rs780094	2	27742603	rs780093	35668104	2022-06-06	www.ncbi.nlm.nih.gov/pubmed/35668104	Comprehensive genetic analysis of the human lipidome identifies loci associated with lipid homeostasis with links to coronary artery disease.	Trihexosylcermide (d18:1/16:0) levels	Lipid traits	4,492 European ancestry individuals	2p23.3	GCKR
6	rs780094	2	27741237	rs780094	35668104	2022-06-06	www.ncbi.nlm.nih.gov/pubmed/35668104	Comprehensive genetic analysis of the human lipidome identifies loci associated with lipid homeostasis with links to coronary artery disease.	Trihexosylcermide (d18:1/18:0) levels	Lipid traits	4,492 European ancestry individuals	2p23.3	GCKR
6	rs780094	2	27742603	rs780093	35668104	2022-06-06	www.ncbi.nlm.nih.gov/pubmed/35668104	Comprehensive genetic analysis of the human lipidome identifies loci associated with lipid homeostasis with links to coronary artery disease.	Trihexosylcermide (d18:1/22:0) levels	Lipid traits	4,492 European ancestry individuals	2p23.3	GCKR
6	rs780094	2	27598097	rs4665972	35668104	2022-06-06	www.ncbi.nlm.nih.gov/pubmed/35668104	Comprehensive genetic analysis of the human lipidome identifies loci associated with lipid homeostasis with links to coronary artery disease.	Trihexosylcermide (d18:1/24:0) levels	Lipid traits	4,492 European ancestry individuals	2p23.3	SNX17
6	rs780094	2	27598097	rs4665972	35668104	2022-06-06	www.ncbi.nlm.nih.gov/pubmed/35668104	Comprehensive genetic analysis of the human lipidome identifies loci associated with lipid homeostasis with links to coronary artery disease.	Trihexosylcermide (d18:1/24:1) levels	Lipid traits	4,492 European ancestry individuals	2p23.3	SNX17
6	rs780094	2	27730940	rs1260326	34059833	2021-05-31	www.ncbi.nlm.nih.gov/pubmed/34059833	The trans-ancestral genomic architecture of glycemic traits.	Two-hour glucose	Blood glucose	63,396 European ancestry individuals	2p23.3	GCKR
6	rs780094	2	27730940	rs1260326	32541925	2020-06-15	www.ncbi.nlm.nih.gov/pubmed/32541925	Discovery of 318 new risk loci for type 2 diabetes and related vascular outcomes among 1.4 million participants in a multi-ancestry meta-analysis.	Type 2 diabetes	Diabetes	148,726 European ancestry cases, 965,732 European ancestry controls	2p23.3	GCKR
6	rs780094	2	27730940	rs1260326	35551307	2022-05-12	www.ncbi.nlm.nih.gov/pubmed/35551307	Multi-ancestry genetic study of type 2 diabetes highlights the power of diverse populations for discovery and translation.	Type 2 diabetes	Diabetes	251,740 European ancestry individuals	2p23.3	GCKR
6	rs780094	2	27741237	rs780094	22885922	2012-09-01	www.ncbi.nlm.nih.gov/pubmed/22885922	Large-scale association analysis provides insights into the genetic architecture and pathophysiology of type 2 diabetes.	Type 2 diabetes	Diabetes	6,377 European ancestry male cases, 5,794 European ancestry female cases, 22,243 European ancestry male controls, 34,619 European ancestry female controls	2p23.3	GCKR
6	rs780094	2	27741237	rs780094	30054458	2018-07-27	www.ncbi.nlm.nih.gov/pubmed/30054458	Genome-wide association analyses identify 143 risk variants and putative regulatory mechanisms for type 2 diabetes.	Type 2 diabetes	Diabetes	61,714 European ancestry cases, 1,178 Pakistani ancestry cases, 593,952 European ancestry controls, 2,472 Pakistani ancestry controls	2p23.3	GCKR
6	rs780094	2	27730940	rs1260326	30297969	2018-10-08	www.ncbi.nlm.nih.gov/pubmed/30297969	Fine-mapping type 2 diabetes loci to single-variant resolution using high-density imputation and islet-specific epigenome maps.	Type 2 diabetes	Diabetes	74,124 European ancestry cases, 824,006 European ancestry controls	2p23.3	GCKR
6	rs780094	2	27730940	rs1260326	30595370	2018-12-27	www.ncbi.nlm.nih.gov/pubmed/30595370	Leveraging Polygenic Functional Enrichment to Improve GWAS Power.	Type 2 diabetes	Diabetes	approximately 459,000 European ancestry individuals	2p23.3	GCKR
6	rs780094	2	27730940	rs1260326	29632382	2018-04-09	www.ncbi.nlm.nih.gov/pubmed/29632382	Refining the accuracy of validated target identification through coding variant fine-mapping in type 2 diabetes.	Type 2 diabetes	Diabetes	up to 48,286 European ancestry cases, up to 250,671 European ancestry controls	2p23.3	GCKR
6	rs780094	2	27730940	rs1260326	29632382	2018-04-09	www.ncbi.nlm.nih.gov/pubmed/29632382	Refining the accuracy of validated target identification through coding variant fine-mapping in type 2 diabetes.	Type 2 diabetes (adjusted for BMI)	Diabetes	up to 48,286 European ancestry cases, up to 250,671 European ancestry controls	2p23.3	GCKR
6	rs780094	2	27598097	rs4665972	35213538	2022-02-25	www.ncbi.nlm.nih.gov/pubmed/35213538	Characterising metabolomic signatures of lipid-modifying therapies through drug target mendelian randomisation.	Tyrosine levels	Liver/Kidney/Metabolite	114,913 European ancestry individuals	2p23.3	SNX17
6	rs780094	2	27742603	rs780093	20884846	2010-09-30	www.ncbi.nlm.nih.gov/pubmed/20884846	Multiple genetic loci influence serum urate levels and their relationship with gout and cardiovascular disease risk factors.	Urate levels	Liver/Kidney/Metabolite	28,283 European ancestry individuals	2p23.3	GCKR
6	rs780094	2	27730940	rs1260326	31578528	2019-10-02	www.ncbi.nlm.nih.gov/pubmed/31578528	Target genes, variants, tissues and transcriptional pathways influencing human serum urate levels.	Urate levels	Liver/Kidney/Metabolite	288,649 European ancestry individuals	2p23.3	GCKR
6	rs780094	2	27730940	rs1260326	33356394	2020-12-28	www.ncbi.nlm.nih.gov/pubmed/33356394	Urate, Blood Pressure, and Cardiovascular Disease: Evidence From Mendelian Randomization and Meta-Analysis of Clinical Trials.	Urate levels	Liver/Kidney/Metabolite	454,183 European ancestry individuals	2p23.3	GCKR
6	rs780094	2	27730940	rs1260326	23263486	2012-12-23	www.ncbi.nlm.nih.gov/pubmed/23263486	Genome-wide association analyses identify 18 new loci associated with serum urate concentrations.	Urate levels	Liver/Kidney/Metabolite	49,825 European ancestry males, 60,522 European ancestry females	2p23.3	GCKR
6	rs780094	2	27741237	rs780094	25811787	2015-03-26	www.ncbi.nlm.nih.gov/pubmed/25811787	Modulation of genetic associations with serum urate levels by body-mass-index in humans.	Urate levels in obese individuals	Liver/Kidney/Metabolite	4,613 European ancestry male individuals, 4,690 European ancestry female individuals, 142 European ancestry individuals	2p23.3	GCKR
6	rs780094	2	27730940	rs1260326	25811787	2015-03-26	www.ncbi.nlm.nih.gov/pubmed/25811787	Modulation of genetic associations with serum urate levels by body-mass-index in humans.	Urate levels in overweight individuals	Liver/Kidney/Metabolite	up to 10,058 European ancestry male individuals, up to 7,189 European ancestry female individuals	2p23.3	GCKR
6	rs780094	2	27730940	rs1260326	25811787	2015-03-26	www.ncbi.nlm.nih.gov/pubmed/25811787	Modulation of genetic associations with serum urate levels by body-mass-index in humans.	Urate levels in overweight individuals	Liver/Kidney/Metabolite	up to 10,058 European ancestry male individuals, up to 7,189 European ancestry female individuals	2p23.3	GCKR
6	rs780094	2	27741237	rs780094	25811787	2015-03-26	www.ncbi.nlm.nih.gov/pubmed/25811787	Modulation of genetic associations with serum urate levels by body-mass-index in humans.	Urate levels in overweight individuals	Liver/Kidney/Metabolite	up to 10,058 European ancestry male individuals, up to 7,189 European ancestry female individuals	2p23.3	GCKR
6	rs780094	2	27741237	rs780094	33462484	2021-01-18	www.ncbi.nlm.nih.gov/pubmed/33462484	Genetics of 35 blood and urine biomarkers in the UK Biobank.	Urea levels	Liver/Kidney/Metabolite	342,286 European ancestry individuals, 6,015 African ancestry individuals, 7,336 South Asian ancestry individuals	2p23.3	GCKR
6	rs780094	2	27741237	rs780094	19503597	2009-06-05	www.ncbi.nlm.nih.gov/pubmed/19503597	Meta-analysis of 28,141 individuals identifies common variants within five new loci that influence uric acid concentrations.	Uric acid levels	Liver/Kidney/Metabolite	12,328 European ancestry males, 15,813 European ancestry females	2p23.3	GCKR
6	rs780094	2	27598097	rs4665972	30220432	2018-09-06	www.ncbi.nlm.nih.gov/pubmed/30220432	Genetic Association of Albuminuria with Cardiometabolic Disease and Blood Pressure.	Urinary albumin excretion	Liver/Kidney/Metabolite	382,500 European ancestry individuals	2p23.3	SNX17
6	rs780094	2	27598097	rs4665972	30220432	2018-09-06	www.ncbi.nlm.nih.gov/pubmed/30220432	Genetic Association of Albuminuria with Cardiometabolic Disease and Blood Pressure.	Urinary albumin excretion (no hypertensive medication)	Liver/Kidney/Metabolite	302,687 European ancestry individuals without hypertensive medication	2p23.3	SNX17
6	rs780094	2	27598097	rs4665972	30910378	2019-03-12	www.ncbi.nlm.nih.gov/pubmed/30910378	Identification of 22 novel loci associated with urinary biomarkers of albumin, sodium, and potassium excretion.	Urinary albumin-to-creatinine ratio	Liver/Kidney/Metabolite	218,759 European ancestry individuals	2p23.3	SNX17
6	rs780094	2	27598097	rs4665972	31630189	2019-10-20	www.ncbi.nlm.nih.gov/pubmed/31630189	A genome-wide association study implicates multiple mechanisms influencing raised urinary albumin-creatinine ratio.	Urinary albumin-to-creatinine ratio	Liver/Kidney/Metabolite	437,027 European ancestry individuals	2p23.3	SNX17
6	rs780094	2	27598097	rs4665972	31511532	2019-09-11	www.ncbi.nlm.nih.gov/pubmed/31511532	Genome-wide association meta-analyses and fine-mapping elucidate pathways influencing albuminuria.	Urinary albumin-to-creatinine ratio	Liver/Kidney/Metabolite	547,361 European ancestry individuals	2p23.3	SNX17
6	rs780094	2	27730940	rs1260326	31409800	2019-08-13	www.ncbi.nlm.nih.gov/pubmed/31409800	GWAS for urinary sodium and potassium excretion highlights pathways shared with cardiovascular traits.	Urinary sodium excretion	Liver/Kidney/Metabolite	446,237 European ancestry individuals	2p23.3	GCKR
6	rs780094	2	27730940	rs1260326	30910378	2019-03-12	www.ncbi.nlm.nih.gov/pubmed/30910378	Identification of 22 novel loci associated with urinary biomarkers of albumin, sodium, and potassium excretion.	Urinary sodium to creatinine ratio	Liver/Kidney/Metabolite	218,450 European ancestry individuals	2p23.3	GCKR
6	rs780094	2	27598097	rs4665972	30910378	2019-03-12	www.ncbi.nlm.nih.gov/pubmed/30910378	Identification of 22 novel loci associated with urinary biomarkers of albumin, sodium, and potassium excretion.	Urinary sodium to potassium ratio	Liver/Kidney/Metabolite	217,996 European ancestry individuals	2p23.3	SNX17
6	rs780094	2	27730940	rs1260326	35213538	2022-02-25	www.ncbi.nlm.nih.gov/pubmed/35213538	Characterising metabolomic signatures of lipid-modifying therapies through drug target mendelian randomisation.	Valine levels	Blood metabolites	115,052 European ancestry individuals	2p23.3	GCKR
6	rs780094	2	27730940	rs1260326	35213538	2022-02-25	www.ncbi.nlm.nih.gov/pubmed/35213538	Characterising metabolomic signatures of lipid-modifying therapies through drug target mendelian randomisation.	VLDL cholesterol levels	Lipid traits	115,082 European ancestry individuals	2p23.3	GCKR
6	rs780094	2	27742603	rs780093	21386085	2011-03-08	www.ncbi.nlm.nih.gov/pubmed/21386085	A bivariate genome-wide approach to metabolic syndrome: STAMPEED consortium.	Waist Circumference - Triglycerides (WC-TG)	Anthropometric Measures	22,161 European ancestry individuals	2p23.3	GCKR
6	rs780094	2	27730940	rs1260326	24777453	2014-04-28	www.ncbi.nlm.nih.gov/pubmed/24777453	Rare and low-frequency coding variants in CXCR2 and other genes are associated with hematological traits.	White blood cell count	Blood traits	24,814 European ancestry individuals	2p23.3	GCKR
6	rs780094	2	27730940	rs1260326	32888494	2020-09-01	www.ncbi.nlm.nih.gov/pubmed/32888494	The Polygenic and Monogenic Basis of Blood Traits and Diseases.	White blood cell count	Blood traits	408,112 British individuals	2p23.3	GCKR
6	rs780094	2	27730940	rs1260326	32888493	2020-09-01	www.ncbi.nlm.nih.gov/pubmed/32888493	Trans-ethnic and Ancestry-Specific Blood-Cell Genetics in 746,667 Individuals from 5 Global Populations.	White blood cell count	Blood traits	562,243 European ancestry individuals	2p23.3	GCKR
6	rs780094	2	27730940	rs1260326	30595370	2018-12-27	www.ncbi.nlm.nih.gov/pubmed/30595370	Leveraging Polygenic Functional Enrichment to Improve GWAS Power.	White blood cell count	Blood traits	approximately 444,000 European ancestry individuals	2p23.3	GCKR
6	rs780094	2	27730940	rs1260326	35347128	2022-03-28	www.ncbi.nlm.nih.gov/pubmed/35347128	Genome-wide association studies of metabolites in Finnish men identify disease-relevant loci.	X-19438 levels	Blood metabolites	6,136 Finnish ancestry individuals	2p23.3	GCKR
6	rs780094	2	27730940	rs1260326	35347128	2022-03-28	www.ncbi.nlm.nih.gov/pubmed/35347128	Genome-wide association studies of metabolites in Finnish men identify disease-relevant loci.	X-24295 levels	Blood metabolites	6,136 Finnish ancestry individuals	2p23.3	GCKR
17	rs9285019	5	95711605	rs55838622	32376654	2020-05-06	www.ncbi.nlm.nih.gov/pubmed/32376654	Use of genetic variation to separate the effects of early and later life adiposity on disease risk: mendelian randomisation study.	Adult body size	Anthropometric Measures	453,169 European ancestry individuals	5q15	MIR583HG - PCSK1
17	rs9285019	5	95711605	rs55838622	33097823	2020-10-23	www.ncbi.nlm.nih.gov/pubmed/33097823	The genetic architecture of appendicular lean mass characterized by association analysis in the UK Biobank study.	Appendicular lean mass	Anthropometric Measures	450,243 European ancestry individuals	5q15	MIR583HG - PCSK1
17	rs9285019	5	95696429	rs1820177	30072576	2018-08-02	www.ncbi.nlm.nih.gov/pubmed/30072576	Co-regulatory networks of human serum proteins link genetics to disease.	Blood protein levels	Blood Protein	3,200 European ancestry individuals	5q15	NA - PCSK1
17	rs9285019	5	95728974	rs6234	29875488	2018-06-06	www.ncbi.nlm.nih.gov/pubmed/29875488	Genomic atlas of the human plasma proteome.	Blood protein levels	Blood Protein	3,301 European ancestry individuals	5q15	PCSK1
17	rs9285019	5	95728898	rs6235	30239722	2018-09-14	www.ncbi.nlm.nih.gov/pubmed/30239722	Meta-analysis of genome-wide association studies for body fat distribution in 694,649 individuals of European ancestry.	Body mass index	Anthropometric Measures	374,756 European ancestry male individuals	5q15	PCSK1
17	rs9285019	5	95716722	rs7713317	30239722	2018-09-14	www.ncbi.nlm.nih.gov/pubmed/30239722	Meta-analysis of genome-wide association studies for body fat distribution in 694,649 individuals of European ancestry.	Body mass index	Anthropometric Measures	434,794 European ancestry female individuals	5q15	MIR583HG - PCSK1
17	rs9285019	5	95728898	rs6235	31669095	2019-10-24	www.ncbi.nlm.nih.gov/pubmed/31669095	Shared Genetic and Experimental Links between Obesity-Related Traits and Asthma Subtypes in UK Biobank.	Body mass index	Anthropometric Measures	457,822 European ancestry individuals	5q15	PCSK1
17	rs9285019	5	95716722	rs7713317	30239722	2018-09-14	www.ncbi.nlm.nih.gov/pubmed/30239722	Meta-analysis of genome-wide association studies for body fat distribution in 694,649 individuals of European ancestry.	Body mass index	Anthropometric Measures	806,834 European ancestry individuals	5q15	MIR583HG - PCSK1
17	rs9285019	5	95728898	rs6235	30595370	2018-12-27	www.ncbi.nlm.nih.gov/pubmed/30595370	Leveraging Polygenic Functional Enrichment to Improve GWAS Power.	Body mass index	Anthropometric Measures	approximately 458,000 European ancestry individuals	5q15	PCSK1
17	rs9285019	5	95716722	rs7713317	26426971	2015-10-01	www.ncbi.nlm.nih.gov/pubmed/26426971	The Influence of Age and Sex on Genetic Associations with Adult Body Size and Shape: A Large-Scale Genome-Wide Interaction Study.	Body mass index	Anthropometric Measures	up to 309,889 European ancestry individuals	5q15	MIR583HG - PCSK1
17	rs9285019	5	95542726	rs13179048	22581228	2012-05-13	www.ncbi.nlm.nih.gov/pubmed/22581228	A genome-wide approach accounting for body mass index identifies genetic variants influencing fasting glycemic traits and insulin resistance.	Fasting blood glucose	Blood glucose	Up to 58,074 European ancestry individuals	5q15	MIR583HG
17	rs9285019	5	95542726	rs13179048	22581228	2012-05-13	www.ncbi.nlm.nih.gov/pubmed/22581228	A genome-wide approach accounting for body mass index identifies genetic variants influencing fasting glycemic traits and insulin resistance.	Fasting blood glucose (BMI interaction)	Blood glucose	Up to 58,074 European ancestry individuals	5q15	MIR583HG
17	rs9285019	5	95728898	rs6235	23263489	2012-12-23	www.ncbi.nlm.nih.gov/pubmed/23263489	Exome array analysis identifies new loci and low-frequency variants influencing insulin processing and secretion.	Fasting blood proinsulin levels	Blood glucose	up to 8,229 Finnish ancestry non-diabetic individuals	5q15	PCSK1
17	rs9285019	5	95539448	rs4869272	33402679	2021-01-05	www.ncbi.nlm.nih.gov/pubmed/33402679	Sex-dimorphic genetic effects and novel loci for fasting glucose and insulin variability.	Fasting glucose	Blood glucose	151,188 European ancestry individuals	5q15	MIR583HG
17	rs9285019	5	95696585	rs1820176	34059833	2021-05-31	www.ncbi.nlm.nih.gov/pubmed/34059833	The trans-ancestral genomic architecture of glycemic traits.	Fasting glucose	Blood glucose	200,622 European ancestry individuals	5q15	NA - PCSK1
17	rs9285019	5	95539448	rs4869272	33402679	2021-01-05	www.ncbi.nlm.nih.gov/pubmed/33402679	Sex-dimorphic genetic effects and novel loci for fasting glucose and insulin variability.	Fasting glucose	Blood glucose	73,089 European ancestry women	5q15	MIR583HG
17	rs9285019	5	95728898	rs6235	30593698	2018-12-28	www.ncbi.nlm.nih.gov/pubmed/30593698	Genomics of body fat percentage may contribute to sex bias in anorexia nervosa.	Fat-free mass	Anthropometric Measures	70,700 European ancestry female individuals, 85,261 European ancestry male individuals	5q15	PCSK1
17	rs9285019	5	95728898	rs6235	30593698	2018-12-28	www.ncbi.nlm.nih.gov/pubmed/30593698	Genomics of body fat percentage may contribute to sex bias in anorexia nervosa.	Fat-free mass	Anthropometric Measures	70,700 European ancestry female individuals, 85,261 European ancestry male individuals	5q15	PCSK1
17	rs9285019	5	95729406	rs13169290	35213538	2022-02-25	www.ncbi.nlm.nih.gov/pubmed/35213538	Characterising metabolomic signatures of lipid-modifying therapies through drug target mendelian randomisation.	Glucose levels	Blood glucose	114,870 European ancestry individuals	5q15	PCSK1
17	rs9285019	5	95728974	rs6234	30595370	2018-12-27	www.ncbi.nlm.nih.gov/pubmed/30595370	Leveraging Polygenic Functional Enrichment to Improve GWAS Power.	Height	Anthropometric Measures	approximately 458,000 European ancestry individuals	5q15	PCSK1
17	rs9285019	5	95728898	rs6235	21873549	2011-08-26	www.ncbi.nlm.nih.gov/pubmed/21873549	Genome-wide association identifies nine common variants associated with fasting proinsulin levels and provides new insights into the pathophysiology of type 2 diabetes.	Proinsulin levels	Blood glucose	10,701 European ancestry individuals	5q15	PCSK1

## Sheet: Table S7
Table S7: Pleiotropy of SNPs associated with the T2D dependent components of GDM (identified from the GWAS Catalog).
GenomicLocus	IndSigSNP	chr	bp	snp	DateAddedToCatalog	PMID	FirstAuth	Date	Journal	Link	Study	Trait	Category	InitialN	ReplicationN	Region	ReportedGene	MappedGene
9	rs1260326	2	27730940	rs1260326	2022-11-14	35347128	Yin X	2022-03-28	Nat Commun	www.ncbi.nlm.nih.gov/pubmed/35347128	Genome-wide association studies of metabolites in Finnish men identify disease-relevant loci.	1-carboxyethylisoleucine levels	Blood metabolites	6,136 Finnish ancestry individuals	NA	2p23.3		GCKR
9	rs1260326	2	27730940	rs1260326	2022-11-14	35347128	Yin X	2022-03-28	Nat Commun	www.ncbi.nlm.nih.gov/pubmed/35347128	Genome-wide association studies of metabolites in Finnish men identify disease-relevant loci.	1-carboxyethylleucine levels	Blood metabolites	6,136 Finnish ancestry individuals	NA	2p23.3		GCKR
9	rs1260326	2	27730940	rs1260326	2022-11-14	35347128	Yin X	2022-03-28	Nat Commun	www.ncbi.nlm.nih.gov/pubmed/35347128	Genome-wide association studies of metabolites in Finnish men identify disease-relevant loci.	1-carboxyethylphenylalanine levels	Blood metabolites	6,136 Finnish ancestry individuals	NA	2p23.3		GCKR
9	rs1260326	2	27730940	rs1260326	2022-11-14	35347128	Yin X	2022-03-28	Nat Commun	www.ncbi.nlm.nih.gov/pubmed/35347128	Genome-wide association studies of metabolites in Finnish men identify disease-relevant loci.	1-carboxyethylvaline levels	Blood metabolites	6,136 Finnish ancestry individuals	NA	2p23.3		GCKR
9	rs1260326	2	27730940	rs1260326	2022-11-14	35347128	Yin X	2022-03-28	Nat Commun	www.ncbi.nlm.nih.gov/pubmed/35347128	Genome-wide association studies of metabolites in Finnish men identify disease-relevant loci.	1-myristoyl-2-arachidonoyl-GPC (14:0/20:4) levels	Blood metabolites	6,136 Finnish ancestry individuals	NA	2p23.3		GCKR
130	rs188247550	19	19380513	rs187429064	2022-11-14	35347128	Yin X	2022-03-28	Nat Commun	www.ncbi.nlm.nih.gov/pubmed/35347128	Genome-wide association studies of metabolites in Finnish men identify disease-relevant loci.	1-myristoyl-2-arachidonoyl-GPC (14:0/20:4) levels	Blood metabolites	6,136 Finnish ancestry individuals	NA	19p13.11		TM6SF2
9	rs1260326	2	27730940	rs1260326	2022-11-14	35347128	Yin X	2022-03-28	Nat Commun	www.ncbi.nlm.nih.gov/pubmed/35347128	Genome-wide association studies of metabolites in Finnish men identify disease-relevant loci.	1-myristoyl-2-docosahexaenoyl-GPC (14:0/22:6) levels	Blood metabolites	6,136 Finnish ancestry individuals	NA	2p23.3		GCKR
130	rs188247550	19	19380513	rs187429064	2022-11-14	35347128	Yin X	2022-03-28	Nat Commun	www.ncbi.nlm.nih.gov/pubmed/35347128	Genome-wide association studies of metabolites in Finnish men identify disease-relevant loci.	1-myristoyl-2-docosahexaenoyl-GPC (14:0/22:6) levels	Blood metabolites	6,136 Finnish ancestry individuals	NA	19p13.11		TM6SF2
9	rs1260326	2	27730940	rs1260326	2022-11-14	35347128	Yin X	2022-03-28	Nat Commun	www.ncbi.nlm.nih.gov/pubmed/35347128	Genome-wide association studies of metabolites in Finnish men identify disease-relevant loci.	1-myristoyl-2-linoleoyl-GPC (14:0/18:2) levels	Blood metabolites	6,136 Finnish ancestry individuals	NA	2p23.3		GCKR
9	rs1260326	2	27730940	rs1260326	2022-11-14	35347128	Yin X	2022-03-28	Nat Commun	www.ncbi.nlm.nih.gov/pubmed/35347128	Genome-wide association studies of metabolites in Finnish men identify disease-relevant loci.	1-myristoylglycerol (14:0) levels	Blood metabolites	6,136 Finnish ancestry individuals	NA	2p23.3		GCKR
9	rs1260326	2	27730940	rs1260326	2022-11-14	35347128	Yin X	2022-03-28	Nat Commun	www.ncbi.nlm.nih.gov/pubmed/35347128	Genome-wide association studies of metabolites in Finnish men identify disease-relevant loci.	1-myristoyl-GPC (14:0) levels	Blood metabolites	6,136 Finnish ancestry individuals	NA	2p23.3		GCKR
9	rs1260326	2	27730940	rs1260326	2022-11-14	35347128	Yin X	2022-03-28	Nat Commun	www.ncbi.nlm.nih.gov/pubmed/35347128	Genome-wide association studies of metabolites in Finnish men identify disease-relevant loci.	1-palmitoleoylglycerol (16:1) levels	Blood metabolites	6,136 Finnish ancestry individuals	NA	2p23.3		GCKR
9	rs1260326	2	27730940	rs1260326	2022-11-14	35347128	Yin X	2022-03-28	Nat Commun	www.ncbi.nlm.nih.gov/pubmed/35347128	Genome-wide association studies of metabolites in Finnish men identify disease-relevant loci.	1-palmitoyl-2-oleoyl-GPE (16:0/18:1) levels	Blood metabolites	6,136 Finnish ancestry individuals	NA	2p23.3		GCKR
9	rs1260326	2	27730940	rs1260326	2022-11-14	35347128	Yin X	2022-03-28	Nat Commun	www.ncbi.nlm.nih.gov/pubmed/35347128	Genome-wide association studies of metabolites in Finnish men identify disease-relevant loci.	1-palmitoyl-GPE (16:0) levels	Blood metabolites	6,136 Finnish ancestry individuals	NA	2p23.3		GCKR
9	rs1260326	2	27730940	rs1260326	2022-11-14	35347128	Yin X	2022-03-28	Nat Commun	www.ncbi.nlm.nih.gov/pubmed/35347128	Genome-wide association studies of metabolites in Finnish men identify disease-relevant loci.	1-stearoyl-2-docosahexaenoyl-GPE (18:0/22:6) levels	Blood metabolites	6,136 Finnish ancestry individuals	NA	2p23.3		GCKR
9	rs1260326	2	27730940	rs1260326	2022-11-14	35347128	Yin X	2022-03-28	Nat Commun	www.ncbi.nlm.nih.gov/pubmed/35347128	Genome-wide association studies of metabolites in Finnish men identify disease-relevant loci.	1-stearoyl-2-oleoyl-GPE (18:0/18:1) levels	Blood metabolites	6,136 Finnish ancestry individuals	NA	2p23.3		GCKR
9	rs1260326	2	27730940	rs1260326	2022-11-14	35347128	Yin X	2022-03-28	Nat Commun	www.ncbi.nlm.nih.gov/pubmed/35347128	Genome-wide association studies of metabolites in Finnish men identify disease-relevant loci.	1-stearoyl-GPE (18:0) levels	Blood metabolites	6,136 Finnish ancestry individuals	NA	2p23.3		GCKR
9	rs1260326	2	27730940	rs1260326	2022-11-14	35347128	Yin X	2022-03-28	Nat Commun	www.ncbi.nlm.nih.gov/pubmed/35347128	Genome-wide association studies of metabolites in Finnish men identify disease-relevant loci.	2-myristoyl-GPC (14:0) levels	Blood metabolites	6,136 Finnish ancestry individuals	NA	2p23.3		GCKR
9	rs1260326	2	27752463	rs11127048	2022-11-14	35347128	Yin X	2022-03-28	Nat Commun	www.ncbi.nlm.nih.gov/pubmed/35347128	Genome-wide association studies of metabolites in Finnish men identify disease-relevant loci.	3-aminoisobutyrate levels	Blood metabolites	6,136 Finnish ancestry individuals	NA	2p23.3		GCKR - C2orf16
94	rs7135337	12	121403724	rs7953249	2022-04-27	35213538	Richardson TG	2022-02-25	PLoS Biol	www.ncbi.nlm.nih.gov/pubmed/35213538	Characterising metabolomic signatures of lipid-modifying therapies through drug target mendelian randomisation.	3-Hydroxybutyrate levels	Lipid traits	113,594 European ancestry individuals	NA	12q24.31		HNF1A-AS1
131	rs769449	19	45411941	rs429358	2022-04-27	35213538	Richardson TG	2022-02-25	PLoS Biol	www.ncbi.nlm.nih.gov/pubmed/35213538	Characterising metabolomic signatures of lipid-modifying therapies through drug target mendelian randomisation.	3-Hydroxybutyrate levels	Lipid traits	113,594 European ancestry individuals	NA	19q13.32		APOE
6	rs11118319	1	219694903	rs12034581	2021-08-24	34021172	Christakoudi S	2021-05-21	Sci Rep	www.ncbi.nlm.nih.gov/pubmed/34021172	GWAS of allometric body-shape indices in UK Biobank identifies loci suggesting associations with morphogenesis, organogenesis, adrenal cell renewal and cancer.	A body shape index	Anthropometric Measures	186,825 British ancestry men	NA	1q41	RP11-95P13.2	LYPLAL1-AS1 - ZC3H11B
6	rs1415293	1	219788530	rs7538503	2021-08-24	34021172	Christakoudi S	2021-05-21	Sci Rep	www.ncbi.nlm.nih.gov/pubmed/34021172	GWAS of allometric body-shape indices in UK Biobank identifies loci suggesting associations with morphogenesis, organogenesis, adrenal cell renewal and cancer.	A body shape index	Anthropometric Measures	186,825 British ancestry men	NA	1q41	ZC3H11B	ZC3H11B - SLC30A10
13	rs10184004	2	165539661	rs6717858	2021-08-24	34021172	Christakoudi S	2021-05-21	Sci Rep	www.ncbi.nlm.nih.gov/pubmed/34021172	GWAS of allometric body-shape indices in UK Biobank identifies loci suggesting associations with morphogenesis, organogenesis, adrenal cell renewal and cancer.	A body shape index	Anthropometric Measures	186,825 British ancestry men	NA	2q24.3	COBLL1	COBLL1
13	rs12692738	2	165558252	rs12692738	2021-08-24	34021172	Christakoudi S	2021-05-21	Sci Rep	www.ncbi.nlm.nih.gov/pubmed/34021172	GWAS of allometric body-shape indices in UK Biobank identifies loci suggesting associations with morphogenesis, organogenesis, adrenal cell renewal and cancer.	A body shape index	Anthropometric Measures	186,825 British ancestry men	NA	2q24.3	COBLL1	COBLL1
6	rs12025282	1	219646807	rs6541229	2021-08-24	34021172	Christakoudi S	2021-05-21	Sci Rep	www.ncbi.nlm.nih.gov/pubmed/34021172	GWAS of allometric body-shape indices in UK Biobank identifies loci suggesting associations with morphogenesis, organogenesis, adrenal cell renewal and cancer.	A body shape index	Anthropometric Measures	219,872 British ancestry women	NA	1q41	RP11-95P13.1	LYPLAL1-AS1 - NA
6	rs11118319	1	219688634	rs2494195	2021-08-24	34021172	Christakoudi S	2021-05-21	Sci Rep	www.ncbi.nlm.nih.gov/pubmed/34021172	GWAS of allometric body-shape indices in UK Biobank identifies loci suggesting associations with morphogenesis, organogenesis, adrenal cell renewal and cancer.	A body shape index	Anthropometric Measures	219,872 British ancestry women	NA	1q41	RP11-95P13.2	LYPLAL1-AS1 - ZC3H11B
6	rs1415293	1	219707074	rs2485301	2021-08-24	34021172	Christakoudi S	2021-05-21	Sci Rep	www.ncbi.nlm.nih.gov/pubmed/34021172	GWAS of allometric body-shape indices in UK Biobank identifies loci suggesting associations with morphogenesis, organogenesis, adrenal cell renewal and cancer.	A body shape index	Anthropometric Measures	219,872 British ancestry women	NA	1q41	RP11-95P13.2	LYPLAL1-AS1 - ZC3H11B
6	rs1415293	1	219753509	rs2820443	2021-08-24	34021172	Christakoudi S	2021-05-21	Sci Rep	www.ncbi.nlm.nih.gov/pubmed/34021172	GWAS of allometric body-shape indices in UK Biobank identifies loci suggesting associations with morphogenesis, organogenesis, adrenal cell renewal and cancer.	A body shape index	Anthropometric Measures	219,872 British ancestry women	NA	1q41	RP11-95P13.2	LYPLAL1-AS1 - ZC3H11B
13	rs78970517	2	165504841	rs13391980	2021-08-24	34021172	Christakoudi S	2021-05-21	Sci Rep	www.ncbi.nlm.nih.gov/pubmed/34021172	GWAS of allometric body-shape indices in UK Biobank identifies loci suggesting associations with morphogenesis, organogenesis, adrenal cell renewal and cancer.	A body shape index	Anthropometric Measures	219,872 British ancestry women	NA	2q24.3	COBLL1	GRB14 - COBLL1
13	rs10184004	2	165528624	rs1128249	2021-08-24	34021172	Christakoudi S	2021-05-21	Sci Rep	www.ncbi.nlm.nih.gov/pubmed/34021172	GWAS of allometric body-shape indices in UK Biobank identifies loci suggesting associations with morphogenesis, organogenesis, adrenal cell renewal and cancer.	A body shape index	Anthropometric Measures	219,872 British ancestry women	NA	2q24.3	COBLL1	COBLL1
13	rs12692738	2	165558252	rs12692738	2021-08-24	34021172	Christakoudi S	2021-05-21	Sci Rep	www.ncbi.nlm.nih.gov/pubmed/34021172	GWAS of allometric body-shape indices in UK Biobank identifies loci suggesting associations with morphogenesis, organogenesis, adrenal cell renewal and cancer.	A body shape index	Anthropometric Measures	219,872 British ancestry women	NA	2q24.3	COBLL1	COBLL1
13	rs13017482	2	165562893	rs13017482	2021-08-24	34021172	Christakoudi S	2021-05-21	Sci Rep	www.ncbi.nlm.nih.gov/pubmed/34021172	GWAS of allometric body-shape indices in UK Biobank identifies loci suggesting associations with morphogenesis, organogenesis, adrenal cell renewal and cancer.	A body shape index	Anthropometric Measures	219,872 British ancestry women	NA	2q24.3	COBLL1	COBLL1
13	rs3769885	2	165566877	rs3820981	2021-08-24	34021172	Christakoudi S	2021-05-21	Sci Rep	www.ncbi.nlm.nih.gov/pubmed/34021172	GWAS of allometric body-shape indices in UK Biobank identifies loci suggesting associations with morphogenesis, organogenesis, adrenal cell renewal and cancer.	A body shape index	Anthropometric Measures	219,872 British ancestry women	NA	2q24.3	COBLL1	COBLL1
13	rs355828	2	165567695	rs6705646	2021-08-24	34021172	Christakoudi S	2021-05-21	Sci Rep	www.ncbi.nlm.nih.gov/pubmed/34021172	GWAS of allometric body-shape indices in UK Biobank identifies loci suggesting associations with morphogenesis, organogenesis, adrenal cell renewal and cancer.	A body shape index	Anthropometric Measures	219,872 British ancestry women	NA	2q24.3	COBLL1	COBLL1
13	rs6728271	2	165727448	rs2390124	2021-08-24	34021172	Christakoudi S	2021-05-21	Sci Rep	www.ncbi.nlm.nih.gov/pubmed/34021172	GWAS of allometric body-shape indices in UK Biobank identifies loci suggesting associations with morphogenesis, organogenesis, adrenal cell renewal and cancer.	A body shape index	Anthropometric Measures	219,872 British ancestry women	NA	2q24.3	RNA5SP110	RNA5SP110 - RNA5SP111
13	rs355828	2	165730720	rs12998590	2021-08-24	34021172	Christakoudi S	2021-05-21	Sci Rep	www.ncbi.nlm.nih.gov/pubmed/34021172	GWAS of allometric body-shape indices in UK Biobank identifies loci suggesting associations with morphogenesis, organogenesis, adrenal cell renewal and cancer.	A body shape index	Anthropometric Measures	219,872 British ancestry women	NA	2q24.3	RNA5SP110	RNA5SP110 - RNA5SP111
13	rs13032835	2	165737931	rs1509097	2021-08-24	34021172	Christakoudi S	2021-05-21	Sci Rep	www.ncbi.nlm.nih.gov/pubmed/34021172	GWAS of allometric body-shape indices in UK Biobank identifies loci suggesting associations with morphogenesis, organogenesis, adrenal cell renewal and cancer.	A body shape index	Anthropometric Measures	219,872 British ancestry women	NA	2q24.3	RNA5SP111	RNA5SP110 - SLC38A11
13	rs10930140	2	165786330	rs10930140	2021-08-24	34021172	Christakoudi S	2021-05-21	Sci Rep	www.ncbi.nlm.nih.gov/pubmed/34021172	GWAS of allometric body-shape indices in UK Biobank identifies loci suggesting associations with morphogenesis, organogenesis, adrenal cell renewal and cancer.	A body shape index	Anthropometric Measures	219,872 British ancestry women	NA	2q24.3	SLC38A11	SLC38A11
14	rs12473563	2	226867995	rs6436586	2021-08-24	34021172	Christakoudi S	2021-05-21	Sci Rep	www.ncbi.nlm.nih.gov/pubmed/34021172	GWAS of allometric body-shape indices in UK Biobank identifies loci suggesting associations with morphogenesis, organogenesis, adrenal cell renewal and cancer.	A body shape index	Anthropometric Measures	219,872 British ancestry women	NA	2q36.3	AC080002.1
14	rs10208094	2	226905131	rs10432549	2021-08-24	34021172	Christakoudi S	2021-05-21	Sci Rep	www.ncbi.nlm.nih.gov/pubmed/34021172	GWAS of allometric body-shape indices in UK Biobank identifies loci suggesting associations with morphogenesis, organogenesis, adrenal cell renewal and cancer.	A body shape index	Anthropometric Measures	219,872 British ancestry women	NA	2q36.3	AC080002.1
15	rs2347101	3	12291417	rs6804173	2021-08-24	34021172	Christakoudi S	2021-05-21	Sci Rep	www.ncbi.nlm.nih.gov/pubmed/34021172	GWAS of allometric body-shape indices in UK Biobank identifies loci suggesting associations with morphogenesis, organogenesis, adrenal cell renewal and cancer.	A body shape index	Anthropometric Measures	219,872 British ancestry women	NA	3p25.2	GSTM5P1	SYN2 - GSTM5P1
15	rs3103310	3	12457922	rs4684103	2021-08-24	34021172	Christakoudi S	2021-05-21	Sci Rep	www.ncbi.nlm.nih.gov/pubmed/34021172	GWAS of allometric body-shape indices in UK Biobank identifies loci suggesting associations with morphogenesis, organogenesis, adrenal cell renewal and cancer.	A body shape index	Anthropometric Measures	219,872 British ancestry women	NA	3p25.2	PPARG	PPARG
42	rs4711750	6	43757896	rs998584	2021-08-24	34021172	Christakoudi S	2021-05-21	Sci Rep	www.ncbi.nlm.nih.gov/pubmed/34021172	GWAS of allometric body-shape indices in UK Biobank identifies loci suggesting associations with morphogenesis, organogenesis, adrenal cell renewal and cancer.	A body shape index	Anthropometric Measures	219,872 British ancestry women	NA	6p21.1	VEGFA	VEGFA - LINC02537
47	rs618652	6	139825880	rs2430189	2021-08-24	34021172	Christakoudi S	2021-05-21	Sci Rep	www.ncbi.nlm.nih.gov/pubmed/34021172	GWAS of allometric body-shape indices in UK Biobank identifies loci suggesting associations with morphogenesis, organogenesis, adrenal cell renewal and cancer.	A body shape index	Anthropometric Measures	219,872 British ancestry women	NA	6q24.1	RP11-12A2.3	LINC01625 - NA
47	rs632057	6	139835423	rs71562509	2021-08-24	34021172	Christakoudi S	2021-05-21	Sci Rep	www.ncbi.nlm.nih.gov/pubmed/34021172	GWAS of allometric body-shape indices in UK Biobank identifies loci suggesting associations with morphogenesis, organogenesis, adrenal cell renewal and cancer.	A body shape index	Anthropometric Measures	219,872 British ancestry women	NA	6q24.1	RP11-12A2.3	LINC01625 - ATP5PBP6
50	rs1513272	7	28200097	rs1513272	2021-08-24	34021172	Christakoudi S	2021-05-21	Sci Rep	www.ncbi.nlm.nih.gov/pubmed/34021172	GWAS of allometric body-shape indices in UK Biobank identifies loci suggesting associations with morphogenesis, organogenesis, adrenal cell renewal and cancer.	A body shape index	Anthropometric Measures	219,872 British ancestry women	NA	7p15.1	JAZF1	JAZF1
50	rs849327	7	28219812	rs849333	2021-08-24	34021172	Christakoudi S	2021-05-21	Sci Rep	www.ncbi.nlm.nih.gov/pubmed/34021172	GWAS of allometric body-shape indices in UK Biobank identifies loci suggesting associations with morphogenesis, organogenesis, adrenal cell renewal and cancer.	A body shape index	Anthropometric Measures	219,872 British ancestry women	NA	7p15.1	JAZF1	JAZF1
95	rs147530811	12	123817477	rs147530811	2021-08-24	34021172	Christakoudi S	2021-05-21	Sci Rep	www.ncbi.nlm.nih.gov/pubmed/34021172	GWAS of allometric body-shape indices in UK Biobank identifies loci suggesting associations with morphogenesis, organogenesis, adrenal cell renewal and cancer.	A body shape index	Anthropometric Measures	219,872 British ancestry women	NA	12q24.31	SBNO1	SBNO1
96	rs11057418	12	124508976	rs11057418	2021-08-24	34021172	Christakoudi S	2021-05-21	Sci Rep	www.ncbi.nlm.nih.gov/pubmed/34021172	GWAS of allometric body-shape indices in UK Biobank identifies loci suggesting associations with morphogenesis, organogenesis, adrenal cell renewal and cancer.	A body shape index	Anthropometric Measures	219,872 British ancestry women	NA	12q24.31	FAM101A	RFLNA
116	rs2925979	16	81534790	rs2925979	2021-08-24	34021172	Christakoudi S	2021-05-21	Sci Rep	www.ncbi.nlm.nih.gov/pubmed/34021172	GWAS of allometric body-shape indices in UK Biobank identifies loci suggesting associations with morphogenesis, organogenesis, adrenal cell renewal and cancer.	A body shape index	Anthropometric Measures	219,872 British ancestry women	NA	16q23.2	CMIP	CMIP
131	rs769449	19	45411941	rs429358	2021-04-16	32981348	Klarin D	2020-09-28	Circulation	www.ncbi.nlm.nih.gov/pubmed/32981348	Genetic Architecture of Abdominal Aortic Aneurysm in the Million Veteran Program.	Abdominal aortic aneurysm	Cardiovascular disease	7,642 European ancestry cases, 172,172 European ancestry controls	4,972 European ancestry cases, 99,858 European ancestry controls	19q13.32	APOE	APOE
113	rs28567725	16	53800954	rs1421085	2021-08-13	34128465	Liu Y	2021-06-15	Elife	www.ncbi.nlm.nih.gov/pubmed/34128465	Genetic architecture of 11 organ traits derived from abdominal MRI using deep learning.	Abdominal subcutaneous adipose tissue volume	Anthropometric Measures	32,860 European ancestry individuals	NA	16q12.2	RPGRIP1L	FTO
131	rs769449	19	45411941	rs429358	2021-02-26	33563987	Tyrrell J	2021-02-09	Nat Commun	www.ncbi.nlm.nih.gov/pubmed/33563987	Genetic predictors of participation in optional components of UK Biobank.	Acceptance of an invitation to participate in a mental health questionnaire	Psychology Traits	146,074 European ancestry cases, 148,713 European ancestry controls	NA	19q13.32	NR	APOE
9	rs1260326	2	27730940	rs1260326	2022-04-27	35213538	Richardson TG	2022-02-25	PLoS Biol	www.ncbi.nlm.nih.gov/pubmed/35213538	Characterising metabolomic signatures of lipid-modifying therapies through drug target mendelian randomisation.	Acetate levels	Lipid traits	115,050 European ancestry individuals	NA	2p23.3		GCKR
95	rs147530811	12	123757504	rs75759977	2022-04-27	35213538	Richardson TG	2022-02-25	PLoS Biol	www.ncbi.nlm.nih.gov/pubmed/35213538	Characterising metabolomic signatures of lipid-modifying therapies through drug target mendelian randomisation.	Acetone levels	Lipid traits	115,079 European ancestry individuals	NA	12q24.31		CDK2AP1 - RNA5SP375
6	rs12025282	1	219631744	rs6684734	2022-02-22	35132056	Mitchell BL	2022-02-07	Nat Commun	www.ncbi.nlm.nih.gov/pubmed/35132056	Genome-wide association meta-analysis identifies 29 new acne susceptibility loci.	acne vulgaris	Others	20,165 European ancestry cases, 595,231 European ancestry controls	NA	1q41	NR	LYPLAL1-AS1
68	rs8176645	9	136137065	rs687621	2012-08-15	22703881	Tang W	2012-06-14	Am J Hum Genet	www.ncbi.nlm.nih.gov/pubmed/22703881	Genetic associations for activated partial thromboplastin time and prothrombin time, their gene expression profiles, and risk of coronary artery disease.	Activated partial thromboplastin time	Blood traits	9,240 European ancestry individuals	2611 European ancestry individuals	9q34.2	LOC653163, SURF2, SURF4, ADAMTS13, C9orf7, ABO	ABO, ABO
6	rs1415293	1	219727779	rs3001032	2012-05-10	22479202	Dastani Z	2012-03-29	PLoS Genet	www.ncbi.nlm.nih.gov/pubmed/22479202	Novel loci for adiponectin levels and their influence on type 2 diabetes and metabolic traits: a multi-ethnic meta-analysis of 45,891 individuals.	Adiponectin levels	Blood metabolites	29,347 European ancestry individuals	10,536 European ancestry individuals	1q41	LYPLAL1	LYPLAL1-AS1 - ZC3H11B
14	rs2972147	2	227122216	rs1515110	2012-05-10	22479202	Dastani Z	2012-03-29	PLoS Genet	www.ncbi.nlm.nih.gov/pubmed/22479202	Novel loci for adiponectin levels and their influence on type 2 diabetes and metabolic traits: a multi-ethnic meta-analysis of 45,891 individuals.	Adiponectin levels	Blood metabolites	29,347 European ancestry individuals	10,536 European ancestry individuals	2q36.3	NR
42	rs4711750	6	43757896	rs998584	2012-05-10	22479202	Dastani Z	2012-03-29	PLoS Genet	www.ncbi.nlm.nih.gov/pubmed/22479202	Novel loci for adiponectin levels and their influence on type 2 diabetes and metabolic traits: a multi-ethnic meta-analysis of 45,891 individuals.	Adiponectin levels	Blood metabolites	29,347 European ancestry individuals	10,536 European ancestry individuals	6p21.1	VEGFA	VEGFA - LINC02537
116	rs2925979	16	81534790	rs2925979	2014-04-26	24105470	Wu Y	2013-10-14	Hum Mol Genet	www.ncbi.nlm.nih.gov/pubmed/24105470	A meta-analysis of genome-wide association studies for adiponectin levels in East Asians identifies a novel locus near WDR11-FGFR2.	Adiponectin levels	Blood metabolites	7,827 East Asian ancestry individuals	10,252 East Asian ancestry individuals	16q23.2	CMIP	CMIP
116	rs2925979	16	81534790	rs2925979	2020-12-08	32915782	Spracklen CN	2020-09-11	PLoS Genet	www.ncbi.nlm.nih.gov/pubmed/32915782	Adiponectin GWAS loci harboring extensive allelic heterogeneity exhibit distinct molecular consequences.	Adiponectin levels (BMI-adjusted)	Blood metabolites	9,262 European ancestry individuals	NA	16q23.2		CMIP
6	rs12025282	1	219644224	rs2605100	2009-07-01	19557161	Lindgren CM	2009-06-26	PLoS Genet	www.ncbi.nlm.nih.gov/pubmed/19557161	Genome-wide association scan meta-analysis identifies three Loci influencing adiposity and fat distribution.	Adiposity	Anthropometric Measures	38,580 European ancestry individuals	Up to 102,064 European ancestry individuals	1q41	LYPLAL1	LYPLAL1-AS1 - ZC3H11B
8	rs7563362	2	633055	rs374892365	2021-01-26	32376654	Richardson TG	2020-05-06	BMJ	www.ncbi.nlm.nih.gov/pubmed/32376654	Use of genetic variation to separate the effects of early and later life adiposity on disease risk: mendelian randomisation study.	Adult body size	Anthropometric Measures	453,169 European ancestry individuals		2p25.3	TMEM18	LINC01875 - TMEM18
21	rs5398	3	170724883	rs8192675	2021-01-26	32376654	Richardson TG	2020-05-06	BMJ	www.ncbi.nlm.nih.gov/pubmed/32376654	Use of genetic variation to separate the effects of early and later life adiposity on disease risk: mendelian randomisation study.	Adult body size	Anthropometric Measures	453,169 European ancestry individuals		3q26.2	SLC2A2	SLC2A2
26	rs12507026	4	45181334	rs12507026	2021-01-26	32376654	Richardson TG	2020-05-06	BMJ	www.ncbi.nlm.nih.gov/pubmed/32376654	Use of genetic variation to separate the effects of early and later life adiposity on disease risk: mendelian randomisation study.	Adult body size	Anthropometric Measures	453,169 European ancestry individuals		4p12	GNPDA2
28	rs7661876	4	96150044	rs4419475	2021-01-26	32376654	Richardson TG	2020-05-06	BMJ	www.ncbi.nlm.nih.gov/pubmed/32376654	Use of genetic variation to separate the effects of early and later life adiposity on disease risk: mendelian randomisation study.	Adult body size	Anthropometric Measures	453,169 European ancestry individuals		4q22.3	UNC5C	UNC5C
48	rs7749708	6	153375907	rs7749708	2021-01-26	32376654	Richardson TG	2020-05-06	BMJ	www.ncbi.nlm.nih.gov/pubmed/32376654	Use of genetic variation to separate the effects of early and later life adiposity on disease risk: mendelian randomisation study.	Adult body size	Anthropometric Measures	453,169 European ancestry individuals		6q25.2	RGS17	RGS17
77	rs7903146	10	114765747	rs4575195	2021-01-26	32376654	Richardson TG	2020-05-06	BMJ	www.ncbi.nlm.nih.gov/pubmed/32376654	Use of genetic variation to separate the effects of early and later life adiposity on disease risk: mendelian randomisation study.	Adult body size	Anthropometric Measures	453,169 European ancestry individuals		10q25.2	TCF7L2	TCF7L2
99	rs4477562	13	54102206	rs12429545	2021-01-26	32376654	Richardson TG	2020-05-06	BMJ	www.ncbi.nlm.nih.gov/pubmed/32376654	Use of genetic variation to separate the effects of early and later life adiposity on disease risk: mendelian randomisation study.	Adult body size	Anthropometric Measures	453,169 European ancestry individuals		13q14.3	OLFM4	ZNF646P1 - LINC00558
103	rs28479795	14	79945162	rs10146997	2021-01-26	32376654	Richardson TG	2020-05-06	BMJ	www.ncbi.nlm.nih.gov/pubmed/32376654	Use of genetic variation to separate the effects of early and later life adiposity on disease risk: mendelian randomisation study.	Adult body size	Anthropometric Measures	453,169 European ancestry individuals		14q31.1	NRXN3	NRXN3
113	rs28567725	16	53806453	rs56094641	2021-01-26	32376654	Richardson TG	2020-05-06	BMJ	www.ncbi.nlm.nih.gov/pubmed/32376654	Use of genetic variation to separate the effects of early and later life adiposity on disease risk: mendelian randomisation study.	Adult body size	Anthropometric Measures	453,169 European ancestry individuals		16q12.2	FTO	FTO
122	rs9916472	17	47090785	rs11079849	2021-01-26	32376654	Richardson TG	2020-05-06	BMJ	www.ncbi.nlm.nih.gov/pubmed/32376654	Use of genetic variation to separate the effects of early and later life adiposity on disease risk: mendelian randomisation study.	Adult body size	Anthropometric Measures	453,169 European ancestry individuals		17q21.32	IGF2BP1	IGF2BP1
124	rs7226371	18	1856272	rs2083323	2021-01-26	32376654	Richardson TG	2020-05-06	BMJ	www.ncbi.nlm.nih.gov/pubmed/32376654	Use of genetic variation to separate the effects of early and later life adiposity on disease risk: mendelian randomisation study.	Adult body size	Anthropometric Measures	453,169 European ancestry individuals		18p11.32	METTL4	NA - AIDAP3
125	rs1429935	18	21090023	rs1788808	2021-01-26	32376654	Richardson TG	2020-05-06	BMJ	www.ncbi.nlm.nih.gov/pubmed/32376654	Use of genetic variation to separate the effects of early and later life adiposity on disease risk: mendelian randomisation study.	Adult body size	Anthropometric Measures	453,169 European ancestry individuals		18q11.2	NPC1	RMC1, NPC1
127	rs9949796	18	56878274	rs1517037	2021-01-26	32376654	Richardson TG	2020-05-06	BMJ	www.ncbi.nlm.nih.gov/pubmed/32376654	Use of genetic variation to separate the effects of early and later life adiposity on disease risk: mendelian randomisation study.	Adult body size	Anthropometric Measures	453,169 European ancestry individuals		18q21.32	GRP	SEC11C - GRP
128	rs66922415	18	57849429	rs58084604	2021-01-26	32376654	Richardson TG	2020-05-06	BMJ	www.ncbi.nlm.nih.gov/pubmed/32376654	Use of genetic variation to separate the effects of early and later life adiposity on disease risk: mendelian randomisation study.	Adult body size	Anthropometric Measures	453,169 European ancestry individuals		18q21.32	MC4R	RNU4-17P - NA
131	rs769449	19	45411941	rs429358	2021-01-26	32376654	Richardson TG	2020-05-06	BMJ	www.ncbi.nlm.nih.gov/pubmed/32376654	Use of genetic variation to separate the effects of early and later life adiposity on disease risk: mendelian randomisation study.	Adult body size	Anthropometric Measures	453,169 European ancestry individuals		19q13.32	APOE	APOE
74	rs10882099	10	94430497	rs2185756	2020-04-17	31669095	Zhu Z	2019-10-24	J Allergy Clin Immunol	www.ncbi.nlm.nih.gov/pubmed/31669095	Shared Genetic and Experimental Links between Obesity-Related Traits and Asthma Subtypes in UK Biobank.	Adult onset asthma or type 2 diabetes	T2D	33,418 European ancestry asthma cases, 393,186 European ancestry asthma controls, 159,208 European ancestry diabetes cases and controls	NA	10q23.33	NR	EIF2S2P3 - HHEX
131	rs769449	19	45411941	rs429358	2020-04-17	31669095	Zhu Z	2019-10-24	J Allergy Clin Immunol	www.ncbi.nlm.nih.gov/pubmed/31669095	Shared Genetic and Experimental Links between Obesity-Related Traits and Asthma Subtypes in UK Biobank.	Adult onset asthma or type 2 diabetes	T2D	33,418 European ancestry asthma cases, 393,186 European ancestry asthma controls, 159,208 European ancestry diabetes cases and controls	NA	19q13.32	NR	APOE
115	rs55993634	16	75234872	rs72802342	2016-10-10	26691988	Fritsche LG	2015-12-21	Nat Genet	www.ncbi.nlm.nih.gov/pubmed/26691988	A large genome-wide association study of age-related macular degeneration highlights contributions of rare and common variants.	Advanced age-related macular degeneration	Aging traits	16,144 European ancestry cases, 17,832 European ancestry controls	473 Asian ancestry cases, 1,099 Asian ancestry controls, 52 African ancestry cases, 361 African ancestry cases, 254 other non-European ancestry cases, 694 other non-European ancestry controls	16q23.1	CTRB2, CTRB1, BCAR1	ZFP1 - CTRB2
75	rs11189038	10	98998195	rs8181326	2019-03-18	30643258	Karlsson Linner R	2019-01-14	Nat Genet	www.ncbi.nlm.nih.gov/pubmed/30643258	Genome-wide association analyses of risk tolerance and risky behaviors in over 1 million individuals identify hundreds of loci and shared genetic influences.	Adventurousness	Psychology Traits	557,923 European ancestry individuals	NA	10q24.1	ARHGAP19	ARHGAP19, ARHGAP19-SLIT1
59	rs12546365	8	95974798	rs7815762	2021-08-20	33667223	Lesseur C	2021-03-05	PLoS Genet	www.ncbi.nlm.nih.gov/pubmed/33667223	Genome-wide association meta-analysis identifies pleiotropic risk loci for aerodigestive squamous cell cancers.	Aerodigestive squamous cell cancer (pleiotropy)	Cancers	7,426 European ancestry lung squamous cell carcinoma cases, 5,452 European ancestry oral and oropharynx squamous cell carcinoma cases, 693 European ancestry laryngeal squamous cell carcinoma cases, 316 European ancestry esophageal squamous cell carcinoma cases, 61,961 European ancestry controls	NA	8q22.1	NR	NDUFAF6
113	rs28567725	16	53800954	rs1421085	2020-02-06	31840077	Couto Alves A	2019-09-04	Sci Adv	www.ncbi.nlm.nih.gov/pubmed/31840077	GWAS on longitudinal growth traits reveals different genetic factors influencing infant, child, and adult BMI.	Age at adiposity rebound	reproductive behaviors	6,051 European ancestry children	12,256 European ancestry children	16q12.2	FTO	FTO
94	rs7135408	12	121407256	rs12815613	2021-07-27	34211149	Mills MC	2021-07-01	Nat Hum Behav	www.ncbi.nlm.nih.gov/pubmed/34211149	Identification of 371 genetic variants for age at first sex and birth linked to externalising behaviour.	Age at first birth	reproductive behaviors	542,901 European ancestry individuals	NA	12q24.31	HNF1A, AS1	HNF1A-AS1
8	rs7563362	2	622225	rs1320330	2021-07-27	34211149	Mills MC	2021-07-01	Nat Hum Behav	www.ncbi.nlm.nih.gov/pubmed/34211149	Identification of 371 genetic variants for age at first sex and birth linked to externalising behaviour.	Age at first sexual intercourse	reproductive behaviors	397,338 European ancestry individuals	NA	2p25.3	TMEM18	LINC01875 - TMEM18
15	rs2067819	3	12359049	rs2067819	2021-10-18	34050765	Zhang L	2021-05-29	J Clin Endocrinol Metab	www.ncbi.nlm.nih.gov/pubmed/34050765	Joint genome-wide association analyses identified 49 novel loci for age at natural menopause.	Age at menopause	reproductive behaviors	181,219 European ancestry individuals	NA	3p25.2		PPARG
123	rs7225959	17	66066438	rs75544834	2019-02-08	30595370	Kichaev G	2018-12-27	Am J Hum Genet	www.ncbi.nlm.nih.gov/pubmed/30595370	Leveraging Polygenic Functional Enrichment to Improve GWAS Power.	Age at menopause	reproductive behaviors	approximately 143,000 European ancestry individuals	NA	17q24.2		KPNA2 - FBXO36P1
8	rs7563362	2	624210	rs6711254	2019-03-28	30643251	Liu M	2019-01-14	Nat Genet	www.ncbi.nlm.nih.gov/pubmed/30643251	Association studies of up to 1.2 million individuals yield new insights into the genetic etiology of tobacco and alcohol use.	Age of smoking initiation (MTAG)	reproductive behaviors	up to 931,815 European ancestry individuals	NA	2p25.3	NR	LINC01875 - TMEM18
94	rs1109480	12	121083279	rs1109480	2019-03-28	30643251	Liu M	2019-01-14	Nat Genet	www.ncbi.nlm.nih.gov/pubmed/30643251	Association studies of up to 1.2 million individuals yield new insights into the genetic etiology of tobacco and alcohol use.	Age of smoking initiation (MTAG)	reproductive behaviors	up to 931,815 European ancestry individuals	NA	12q24.31	NR	CABP1
107	rs11631200	15	67994108	rs12905509	2019-03-28	30643251	Liu M	2019-01-14	Nat Genet	www.ncbi.nlm.nih.gov/pubmed/30643251	Association studies of up to 1.2 million individuals yield new insights into the genetic etiology of tobacco and alcohol use.	Age of smoking initiation (MTAG)	reproductive behaviors	up to 931,815 European ancestry individuals	NA	15q23	NR	MAP2K5
131	rs769449	19	45411941	rs429358	2020-01-16	30954325	Kamboh MI	2019-03-11	Neurobiol Aging	www.ncbi.nlm.nih.gov/pubmed/30954325	Population-based genome-wide association study of cognitive decline in older adults free of dementia: identification of a novel locus for the attention domain.	Age-related cognitive decline (memory) (slope of z-scores)	Cognitive traits	1,145 European ancestry individuals	NA	19q13.32	APOE	APOE
9	rs1260326	2	27741237	rs780094	2017-05-15	27790247	He L	2016-11-03	Front Genet	www.ncbi.nlm.nih.gov/pubmed/27790247	Pleiotropic Meta-Analyses of Longitudinal Studies Discover Novel Genetic Variants Associated with Age-Related Diseases.	Age-related disease endophenotypes	Aging traits	9,618 European ancestry individuals	19,796 European ancestry individuals	2p23.3	NR	GCKR
77	rs7903146	10	114756041	rs4506565	2017-05-15	27790247	He L	2016-11-03	Front Genet	www.ncbi.nlm.nih.gov/pubmed/27790247	Pleiotropic Meta-Analyses of Longitudinal Studies Discover Novel Genetic Variants Associated with Age-Related Diseases.	Age-related disease endophenotypes	Aging traits	9,618 European ancestry individuals	19,796 European ancestry individuals	10q25.2	NR	TCF7L2
113	rs28567725	16	53820527	rs9939609	2017-05-15	27790247	He L	2016-11-03	Front Genet	www.ncbi.nlm.nih.gov/pubmed/27790247	Pleiotropic Meta-Analyses of Longitudinal Studies Discover Novel Genetic Variants Associated with Age-Related Diseases.	Age-related disease endophenotypes	Aging traits	9,618 European ancestry individuals	19,796 European ancestry individuals	16q12.2	NR	FTO
131	rs12721051	19	45422946	rs4420638	2017-05-15	27790247	He L	2016-11-03	Front Genet	www.ncbi.nlm.nih.gov/pubmed/27790247	Pleiotropic Meta-Analyses of Longitudinal Studies Discover Novel Genetic Variants Associated with Age-Related Diseases.	Age-related disease endophenotypes	Aging traits	9,618 European ancestry individuals	19,796 European ancestry individuals	19q13.32	NR	APOC1 - APOC1P1
77	rs7903146	10	114756041	rs4506565	2017-05-15	27790247	He L	2016-11-03	Front Genet	www.ncbi.nlm.nih.gov/pubmed/27790247	Pleiotropic Meta-Analyses of Longitudinal Studies Discover Novel Genetic Variants Associated with Age-Related Diseases.	Age-related diseases and mortality	Aging traits	9,618 European ancestry individuals	19,796 European ancestry individuals	10q25.2	NR	TCF7L2
9	rs1260326	2	27741237	rs780094	2017-05-15	27790247	He L	2016-11-03	Front Genet	www.ncbi.nlm.nih.gov/pubmed/27790247	Pleiotropic Meta-Analyses of Longitudinal Studies Discover Novel Genetic Variants Associated with Age-Related Diseases.	Age-related diseases, mortality and associated endophenotypes	Aging traits	9,618 European ancestry individuals	19,796 European ancestry individuals	2p23.3	NR	GCKR
77	rs7903146	10	114756041	rs4506565	2017-05-15	27790247	He L	2016-11-03	Front Genet	www.ncbi.nlm.nih.gov/pubmed/27790247	Pleiotropic Meta-Analyses of Longitudinal Studies Discover Novel Genetic Variants Associated with Age-Related Diseases.	Age-related diseases, mortality and associated endophenotypes	Aging traits	9,618 European ancestry individuals	19,796 European ancestry individuals	10q25.2	NR	TCF7L2
113	rs28567725	16	53820527	rs9939609	2017-05-15	27790247	He L	2016-11-03	Front Genet	www.ncbi.nlm.nih.gov/pubmed/27790247	Pleiotropic Meta-Analyses of Longitudinal Studies Discover Novel Genetic Variants Associated with Age-Related Diseases.	Age-related diseases, mortality and associated endophenotypes	Aging traits	9,618 European ancestry individuals	19,796 European ancestry individuals	16q12.2	NR	FTO
131	rs12721051	19	45422946	rs4420638	2017-05-15	27790247	He L	2016-11-03	Front Genet	www.ncbi.nlm.nih.gov/pubmed/27790247	Pleiotropic Meta-Analyses of Longitudinal Studies Discover Novel Genetic Variants Associated with Age-Related Diseases.	Age-related diseases, mortality and associated endophenotypes	Aging traits	9,618 European ancestry individuals	19,796 European ancestry individuals	19q13.32	NR	APOC1 - APOC1P1
113	rs28567725	16	53811788	rs62033400	2020-12-08	32986727	Kalra G	2020-09-28	PLoS Genet	www.ncbi.nlm.nih.gov/pubmed/32986727	Biological insights from multi-omic analysis of 31 genomic risk loci for adult hearing difficulty.	Age-related hearing impairment (MTAG)	Aging traits	330,759 European ancestry individuals	NA	16q12.2		FTO
131	rs157582	19	45392254	rs6857	2013-04-19	23326517	Holliday EG	2013-01-11	PLoS One	www.ncbi.nlm.nih.gov/pubmed/23326517	Insights into the genetic architecture of early stage age-related macular degeneration: a genome-wide association study meta-analysis.	Age-related macular degeneration	Aging traits	3,772 European ancestry cases, 16,033 European ancestry controls	264 Asian ancestry cases, 3,926 Asian ancestry controls	19q13.32	PVRL2	NECTIN2
131	rs157582	19	45392254	rs6857	2013-04-19	23326517	Holliday EG	2013-01-11	PLoS One	www.ncbi.nlm.nih.gov/pubmed/23326517	Insights into the genetic architecture of early stage age-related macular degeneration: a genome-wide association study meta-analysis.	Age-related macular degeneration	Aging traits	3,772 European ancestry cases, 16,033 European ancestry controls	264 Asian ancestry cases, 3,926 Asian ancestry controls	19q13.32	APOE, PVRL2, TOMM40	NECTIN2
131	rs12972156	19	45395619	rs2075650	2013-04-19	23326517	Holliday EG	2013-01-11	PLoS One	www.ncbi.nlm.nih.gov/pubmed/23326517	Insights into the genetic architecture of early stage age-related macular degeneration: a genome-wide association study meta-analysis.	Age-related macular degeneration	Aging traits	3,772 European ancestry cases, 16,033 European ancestry controls	264 Asian ancestry cases, 3,926 Asian ancestry controls	19q13.32	APOE, TOMM40	TOMM40
131	rs12972156	19	45395619	rs2075650	2013-04-19	23326517	Holliday EG	2013-01-11	PLoS One	www.ncbi.nlm.nih.gov/pubmed/23326517	Insights into the genetic architecture of early stage age-related macular degeneration: a genome-wide association study meta-analysis.	Age-related macular degeneration	Aging traits	3,772 European ancestry cases, 16,033 European ancestry controls	264 Asian ancestry cases, 3,926 Asian ancestry controls	19q13.32	APOE, TOMM40	TOMM40
131	rs12972156	19	45395619	rs2075650	2012-08-08	22694956	Cipriani V	2012-06-13	Hum Mol Genet	www.ncbi.nlm.nih.gov/pubmed/22694956	Genome-wide association study of age-related macular degeneration identifies associated variants in the TNXB-FKBPL-NOTCH4 region of chromosome 6p21.3.	Age-related macular degeneration	Aging traits	893 European ancestry cases, 2,199 European ancestry controls	1,411 European ancestry cases, 1,431 European ancestry controls	19q13.32	TOMM40	TOMM40
77	rs7903146	10	114754784	rs35198068	2021-02-09	32678081	Timmers PRHJ	2020-07-16	Nat Commun	www.ncbi.nlm.nih.gov/pubmed/32678081	Multivariate genomic scan implicates novel loci and haem metabolism in human ageing.	Aging traits (healthspan, parental lifespan or longevity) (multivariate analysis)	Aging traits	at least 837,415 European ancestry individuals	NA	10q25.2	TCF7L2	TCF7L2
131	rs769449	19	45411941	rs429358	2021-02-09	32678081	Timmers PRHJ	2020-07-16	Nat Commun	www.ncbi.nlm.nih.gov/pubmed/32678081	Multivariate genomic scan implicates novel loci and haem metabolism in human ageing.	Aging traits (healthspan, parental lifespan or longevity) (multivariate analysis)	Aging traits	at least 837,415 European ancestry individuals	NA	19q13.32	APOE	APOE
6	rs12025282	1	219668252	rs1538742	2021-02-19	33547301	Chen VL	2021-02-05	Nat Commun	www.ncbi.nlm.nih.gov/pubmed/33547301	Genome-wide association study of serum liver enzymes implicates diverse metabolic and liver pathology.	Alanine aminotransferase levels	Liver/Kidney/Metabolite	390,812 European ancestry individuals	134,154 East Asian ancestry individuals	1q41	LYPLAL1, SLC30A10	LYPLAL1-AS1 - NA
13	rs10184004	2	165557318	rs6712203	2021-02-19	33547301	Chen VL	2021-02-05	Nat Commun	www.ncbi.nlm.nih.gov/pubmed/33547301	Genome-wide association study of serum liver enzymes implicates diverse metabolic and liver pathology.	Alanine aminotransferase levels	Liver/Kidney/Metabolite	390,812 European ancestry individuals	134,154 East Asian ancestry individuals	2q24.3	COBLL1	COBLL1
14	rs2972147	2	227112754	rs2943654	2021-02-19	33547301	Chen VL	2021-02-05	Nat Commun	www.ncbi.nlm.nih.gov/pubmed/33547301	Genome-wide association study of serum liver enzymes implicates diverse metabolic and liver pathology.	Alanine aminotransferase levels	Liver/Kidney/Metabolite	390,812 European ancestry individuals	134,154 East Asian ancestry individuals	2q36.3	NYAP2, IRS1	NYAP2 - MIR5702
15	rs4518111	3	12396588	rs4135247	2021-02-19	33547301	Chen VL	2021-02-05	Nat Commun	www.ncbi.nlm.nih.gov/pubmed/33547301	Genome-wide association study of serum liver enzymes implicates diverse metabolic and liver pathology.	Alanine aminotransferase levels	Liver/Kidney/Metabolite	390,812 European ancestry individuals	134,154 East Asian ancestry individuals	3p25.2	PPARG	PPARG
21	rs5398	3	170732599	rs7356034	2021-02-19	33547301	Chen VL	2021-02-05	Nat Commun	www.ncbi.nlm.nih.gov/pubmed/33547301	Genome-wide association study of serum liver enzymes implicates diverse metabolic and liver pathology.	Alanine aminotransferase levels	Liver/Kidney/Metabolite	390,812 European ancestry individuals	134,154 East Asian ancestry individuals	3q26.2	SLC2A2	SLC2A2
29	rs7375679	4	103710930	rs223454	2021-02-19	33547301	Chen VL	2021-02-05	Nat Commun	www.ncbi.nlm.nih.gov/pubmed/33547301	Genome-wide association study of serum liver enzymes implicates diverse metabolic and liver pathology.	Alanine aminotransferase levels	Liver/Kidney/Metabolite	390,812 European ancestry individuals	134,154 East Asian ancestry individuals	4q24	MANBA, UBE2D3	MANBA - UBE2D3
42	rs4711750	6	43757082	rs4711750	2021-02-19	33547301	Chen VL	2021-02-05	Nat Commun	www.ncbi.nlm.nih.gov/pubmed/33547301	Genome-wide association study of serum liver enzymes implicates diverse metabolic and liver pathology.	Alanine aminotransferase levels	Liver/Kidney/Metabolite	390,812 European ancestry individuals	134,154 East Asian ancestry individuals	6p21.1	VEGFA, C6orf223	VEGFA - LINC02537
47	rs632057	6	139843583	rs636202	2021-02-19	33547301	Chen VL	2021-02-05	Nat Commun	www.ncbi.nlm.nih.gov/pubmed/33547301	Genome-wide association study of serum liver enzymes implicates diverse metabolic and liver pathology.	Alanine aminotransferase levels	Liver/Kidney/Metabolite	390,812 European ancestry individuals	134,154 East Asian ancestry individuals	6q24.1	CITED2, NMBR	LINC01625 - ATP5PBP6
68	rs8176645	9	136137065	rs687621	2021-02-19	33547301	Chen VL	2021-02-05	Nat Commun	www.ncbi.nlm.nih.gov/pubmed/33547301	Genome-wide association study of serum liver enzymes implicates diverse metabolic and liver pathology.	Alanine aminotransferase levels	Liver/Kidney/Metabolite	390,812 European ancestry individuals	134,154 East Asian ancestry individuals	9q34.2	ABO	ABO, ABO
83	rs663015	11	72497462	rs481206	2021-02-19	33547301	Chen VL	2021-02-05	Nat Commun	www.ncbi.nlm.nih.gov/pubmed/33547301	Genome-wide association study of serum liver enzymes implicates diverse metabolic and liver pathology.	Alanine aminotransferase levels	Liver/Kidney/Metabolite	390,812 European ancestry individuals	134,154 East Asian ancestry individuals	11q13.4	STARD10	ARAP1, STARD10
113	rs28567725	16	53806453	rs56094641	2021-02-19	33547301	Chen VL	2021-02-05	Nat Commun	www.ncbi.nlm.nih.gov/pubmed/33547301	Genome-wide association study of serum liver enzymes implicates diverse metabolic and liver pathology.	Alanine aminotransferase levels	Liver/Kidney/Metabolite	390,812 European ancestry individuals	134,154 East Asian ancestry individuals	16q12.2	FTO	FTO
131	rs769449	19	45411941	rs429358	2021-02-19	33547301	Chen VL	2021-02-05	Nat Commun	www.ncbi.nlm.nih.gov/pubmed/33547301	Genome-wide association study of serum liver enzymes implicates diverse metabolic and liver pathology.	Alanine aminotransferase levels	Liver/Kidney/Metabolite	390,812 European ancestry individuals	134,154 East Asian ancestry individuals	19q13.32	APOE	APOE
6	rs12025282	1	219631304	rs12130231	2021-10-18	33980691	Martin S	2021-05-12	Diabetes	www.ncbi.nlm.nih.gov/pubmed/33980691	Genetic evidence for different adiposity phenotypes and their opposing influence on ectopic fat and risk of cardiometabolic disease.	Alanine aminotransferase levels	Liver/Kidney/Metabolite	429,203 European ancestry individuals	NA	1q41		LYPLAL1-AS1
13	rs10184004	2	165528876	rs13389219	2021-10-18	33980691	Martin S	2021-05-12	Diabetes	www.ncbi.nlm.nih.gov/pubmed/33980691	Genetic evidence for different adiposity phenotypes and their opposing influence on ectopic fat and risk of cardiometabolic disease.	Alanine aminotransferase levels	Liver/Kidney/Metabolite	429,203 European ancestry individuals	NA	2q24.3		COBLL1
14	rs2972147	2	227047771	rs2943653	2021-10-18	33980691	Martin S	2021-05-12	Diabetes	www.ncbi.nlm.nih.gov/pubmed/33980691	Genetic evidence for different adiposity phenotypes and their opposing influence on ectopic fat and risk of cardiometabolic disease.	Alanine aminotransferase levels	Liver/Kidney/Metabolite	429,203 European ancestry individuals	NA	2q36.3		NYAP2 - MIR5702
15	rs17036160	3	12386337	rs4684847	2021-10-18	33980691	Martin S	2021-05-12	Diabetes	www.ncbi.nlm.nih.gov/pubmed/33980691	Genetic evidence for different adiposity phenotypes and their opposing influence on ectopic fat and risk of cardiometabolic disease.	Alanine aminotransferase levels	Liver/Kidney/Metabolite	429,203 European ancestry individuals	NA	3p25.2		PPARG
21	rs5398	3	170734377	rs61791109	2021-10-18	33980691	Martin S	2021-05-12	Diabetes	www.ncbi.nlm.nih.gov/pubmed/33980691	Genetic evidence for different adiposity phenotypes and their opposing influence on ectopic fat and risk of cardiometabolic disease.	Alanine aminotransferase levels	Liver/Kidney/Metabolite	429,203 European ancestry individuals	NA	3q26.2		SLC2A2
26	rs12507026	4	45182527	rs10938397	2021-10-18	33980691	Martin S	2021-05-12	Diabetes	www.ncbi.nlm.nih.gov/pubmed/33980691	Genetic evidence for different adiposity phenotypes and their opposing influence on ectopic fat and risk of cardiometabolic disease.	Alanine aminotransferase levels	Liver/Kidney/Metabolite	429,203 European ancestry individuals	NA	4p12		PRDX4P1 - THAP12P9
42	rs4711750	6	43757896	rs998584	2021-10-18	33980691	Martin S	2021-05-12	Diabetes	www.ncbi.nlm.nih.gov/pubmed/33980691	Genetic evidence for different adiposity phenotypes and their opposing influence on ectopic fat and risk of cardiometabolic disease.	Alanine aminotransferase levels	Liver/Kidney/Metabolite	429,203 European ancestry individuals	NA	6p21.1		VEGFA - LINC02537
47	rs632057	6	139837429	rs573454216	2021-10-18	33980691	Martin S	2021-05-12	Diabetes	www.ncbi.nlm.nih.gov/pubmed/33980691	Genetic evidence for different adiposity phenotypes and their opposing influence on ectopic fat and risk of cardiometabolic disease.	Alanine aminotransferase levels	Liver/Kidney/Metabolite	429,203 European ancestry individuals	NA	6q24.1		LINC01625 - ATP5PBP6
55	rs1596972	7	130466854	rs972283	2021-10-18	33980691	Martin S	2021-05-12	Diabetes	www.ncbi.nlm.nih.gov/pubmed/33980691	Genetic evidence for different adiposity phenotypes and their opposing influence on ectopic fat and risk of cardiometabolic disease.	Alanine aminotransferase levels	Liver/Kidney/Metabolite	429,203 European ancestry individuals	NA	7q32.2		KLF14 - H4P1
68	rs8176645	9	136149229	rs505922	2021-10-18	33980691	Martin S	2021-05-12	Diabetes	www.ncbi.nlm.nih.gov/pubmed/33980691	Genetic evidence for different adiposity phenotypes and their opposing influence on ectopic fat and risk of cardiometabolic disease.	Alanine aminotransferase levels	Liver/Kidney/Metabolite	429,203 European ancestry individuals	NA	9q34.2		ABO, ABO
113	rs28567725	16	53802494	rs11642015	2021-10-18	33980691	Martin S	2021-05-12	Diabetes	www.ncbi.nlm.nih.gov/pubmed/33980691	Genetic evidence for different adiposity phenotypes and their opposing influence on ectopic fat and risk of cardiometabolic disease.	Alanine aminotransferase levels	Liver/Kidney/Metabolite	429,203 European ancestry individuals	NA	16q12.2		FTO
9	rs1260326	2	27730940	rs1260326	2022-04-27	35213538	Richardson TG	2022-02-25	PLoS Biol	www.ncbi.nlm.nih.gov/pubmed/35213538	Characterising metabolomic signatures of lipid-modifying therapies through drug target mendelian randomisation.	Alanine levels	Liver/Kidney/Metabolite	115,078 European ancestry individuals	NA	2p23.3		GCKR
18	rs11717195	3	123129946	rs11715633	2022-04-27	35213538	Richardson TG	2022-02-25	PLoS Biol	www.ncbi.nlm.nih.gov/pubmed/35213538	Characterising metabolomic signatures of lipid-modifying therapies through drug target mendelian randomisation.	Alanine levels	Liver/Kidney/Metabolite	115,078 European ancestry individuals	NA	3q21.1		ADCY5
40	rs6931514	6	20703952	rs6931514	2022-04-27	35213538	Richardson TG	2022-02-25	PLoS Biol	www.ncbi.nlm.nih.gov/pubmed/35213538	Characterising metabolomic signatures of lipid-modifying therapies through drug target mendelian randomisation.	Alanine levels	Liver/Kidney/Metabolite	115,078 European ancestry individuals	NA	6p22.3		CDKAL1
61	rs11558471	8	118185733	rs11558471	2022-04-27	35213538	Richardson TG	2022-02-25	PLoS Biol	www.ncbi.nlm.nih.gov/pubmed/35213538	Characterising metabolomic signatures of lipid-modifying therapies through drug target mendelian randomisation.	Alanine levels	Liver/Kidney/Metabolite	115,078 European ancestry individuals	NA	8q24.11		SLC30A8
63	rs10974438	9	4290085	rs4237150	2022-04-27	35213538	Richardson TG	2022-02-25	PLoS Biol	www.ncbi.nlm.nih.gov/pubmed/35213538	Characterising metabolomic signatures of lipid-modifying therapies through drug target mendelian randomisation.	Alanine levels	Liver/Kidney/Metabolite	115,078 European ancestry individuals	NA	9p24.2		GLIS3
64	rs12379111	9	22128180	rs12379111	2022-04-27	35213538	Richardson TG	2022-02-25	PLoS Biol	www.ncbi.nlm.nih.gov/pubmed/35213538	Characterising metabolomic signatures of lipid-modifying therapies through drug target mendelian randomisation.	Alanine levels	Liver/Kidney/Metabolite	115,078 European ancestry individuals	NA	9p21.3		CDKN2B-AS1 - DMRTA1
9	rs1260326	2	27730940	rs1260326	2022-09-06	27005778	Kettunen J	2016-03-23	Nat Commun	www.ncbi.nlm.nih.gov/pubmed/27005778	Genome-wide study for circulating metabolites identifies 62 loci and reveals novel systemic effects of LPA.	Alanine levels	Liver/Kidney/Metabolite	24,796 European ancestry individuals	NA	2p23.3		GCKR
9	rs1260326	2	27730940	rs1260326	2022-11-14	35347128	Yin X	2022-03-28	Nat Commun	www.ncbi.nlm.nih.gov/pubmed/35347128	Genome-wide association studies of metabolites in Finnish men identify disease-relevant loci.	Alanine levels	Liver/Kidney/Metabolite	6,136 Finnish ancestry individuals	NA	2p23.3		GCKR
9	rs1260326	2	27730940	rs1260326	2022-05-10	33414548	Lotta LA	2021-01-07	Nat Genet	www.ncbi.nlm.nih.gov/pubmed/33414548	A cross-platform approach identifies genetic regulators of human metabolism and health.	Alanine levels	Liver/Kidney/Metabolite	86,413 Caucasian ancestry individuals	NA	2p23.3		GCKR
63	rs10974438	9	4290085	rs4237150	2022-05-10	33414548	Lotta LA	2021-01-07	Nat Genet	www.ncbi.nlm.nih.gov/pubmed/33414548	A cross-platform approach identifies genetic regulators of human metabolism and health.	Alanine levels	Liver/Kidney/Metabolite	86,413 Caucasian ancestry individuals	NA	9p24.2		GLIS3
6	rs1415293	1	219734960	rs2820441	2022-10-24	34321204	Harrison S	2021-07-28	Sci Adv	www.ncbi.nlm.nih.gov/pubmed/34321204	Testosterone and socioeconomic position: Mendelian randomization in 306,248 men and women in UK Biobank.	Albumin levels	Liver/Kidney/Metabolite	104,632 British ancestry post-menopausal women	NA	1q41		LYPLAL1-AS1 - ZC3H11B
9	rs1260326	2	27730940	rs1260326	2022-10-24	34321204	Harrison S	2021-07-28	Sci Adv	www.ncbi.nlm.nih.gov/pubmed/34321204	Testosterone and socioeconomic position: Mendelian randomization in 306,248 men and women in UK Biobank.	Albumin levels	Liver/Kidney/Metabolite	104,632 British ancestry post-menopausal women	NA	2p23.3		GCKR
15	rs17036160	3	12389313	rs17036326	2022-10-24	34321204	Harrison S	2021-07-28	Sci Adv	www.ncbi.nlm.nih.gov/pubmed/34321204	Testosterone and socioeconomic position: Mendelian randomization in 306,248 men and women in UK Biobank.	Albumin levels	Liver/Kidney/Metabolite	104,632 British ancestry post-menopausal women	NA	3p25.2		PPARG
77	rs7903146	10	114785424	rs7074440	2022-10-24	34321204	Harrison S	2021-07-28	Sci Adv	www.ncbi.nlm.nih.gov/pubmed/34321204	Testosterone and socioeconomic position: Mendelian randomization in 306,248 men and women in UK Biobank.	Albumin levels	Liver/Kidney/Metabolite	104,632 British ancestry post-menopausal women	NA	10q25.2		TCF7L2
2	rs58302493	1	40035928	rs3768321	2022-04-27	35213538	Richardson TG	2022-02-25	PLoS Biol	www.ncbi.nlm.nih.gov/pubmed/35213538	Characterising metabolomic signatures of lipid-modifying therapies through drug target mendelian randomisation.	Albumin levels	Liver/Kidney/Metabolite	115,064 European ancestry individuals	NA	1p34.3		PABPC4, PABPC4-AS1
9	rs1260326	2	27730940	rs1260326	2022-04-27	35213538	Richardson TG	2022-02-25	PLoS Biol	www.ncbi.nlm.nih.gov/pubmed/35213538	Characterising metabolomic signatures of lipid-modifying therapies through drug target mendelian randomisation.	Albumin levels	Liver/Kidney/Metabolite	115,064 European ancestry individuals	NA	2p23.3		GCKR
9	rs1260326	2	27730940	rs1260326	2022-10-24	34321204	Harrison S	2021-07-28	Sci Adv	www.ncbi.nlm.nih.gov/pubmed/34321204	Testosterone and socioeconomic position: Mendelian randomization in 306,248 men and women in UK Biobank.	Albumin levels	Liver/Kidney/Metabolite	148,248 British ancestry men	NA	2p23.3		GCKR
13	rs10184004	2	165528624	rs1128249	2022-10-24	34321204	Harrison S	2021-07-28	Sci Adv	www.ncbi.nlm.nih.gov/pubmed/34321204	Testosterone and socioeconomic position: Mendelian randomization in 306,248 men and women in UK Biobank.	Albumin levels	Liver/Kidney/Metabolite	148,248 British ancestry men	NA	2q24.3		COBLL1
13	rs12692738	2	165558252	rs12692738	2022-10-24	34321204	Harrison S	2021-07-28	Sci Adv	www.ncbi.nlm.nih.gov/pubmed/34321204	Testosterone and socioeconomic position: Mendelian randomization in 306,248 men and women in UK Biobank.	Albumin levels	Liver/Kidney/Metabolite	148,248 British ancestry men	NA	2q24.3		COBLL1
14	rs2972147	2	227105921	rs2943650	2022-10-24	34321204	Harrison S	2021-07-28	Sci Adv	www.ncbi.nlm.nih.gov/pubmed/34321204	Testosterone and socioeconomic position: Mendelian randomization in 306,248 men and women in UK Biobank.	Albumin levels	Liver/Kidney/Metabolite	148,248 British ancestry men	NA	2q36.3		NYAP2 - MIR5702
15	rs11715234	3	12317310	rs11715234	2022-10-24	34321204	Harrison S	2021-07-28	Sci Adv	www.ncbi.nlm.nih.gov/pubmed/34321204	Testosterone and socioeconomic position: Mendelian randomization in 306,248 men and women in UK Biobank.	Albumin levels	Liver/Kidney/Metabolite	148,248 British ancestry men	NA	3p25.2		GSTM5P1 - PPARG
15	rs17036160	3	12393125	rs1801282	2022-10-24	34321204	Harrison S	2021-07-28	Sci Adv	www.ncbi.nlm.nih.gov/pubmed/34321204	Testosterone and socioeconomic position: Mendelian randomization in 306,248 men and women in UK Biobank.	Albumin levels	Liver/Kidney/Metabolite	148,248 British ancestry men	NA	3p25.2		PPARG
2	rs755249	1	40048009	rs11206374	2022-10-24	34321204	Harrison S	2021-07-28	Sci Adv	www.ncbi.nlm.nih.gov/pubmed/34321204	Testosterone and socioeconomic position: Mendelian randomization in 306,248 men and women in UK Biobank.	Albumin levels	Liver/Kidney/Metabolite	158,000 British ancestry women	NA	1p34.3		PABPC4 - HEYL
6	rs1415293	1	219748818	rs2820446	2022-10-24	34321204	Harrison S	2021-07-28	Sci Adv	www.ncbi.nlm.nih.gov/pubmed/34321204	Testosterone and socioeconomic position: Mendelian randomization in 306,248 men and women in UK Biobank.	Albumin levels	Liver/Kidney/Metabolite	158,000 British ancestry women	NA	1q41		LYPLAL1-AS1 - ZC3H11B
9	rs1260326	2	27730940	rs1260326	2022-10-24	34321204	Harrison S	2021-07-28	Sci Adv	www.ncbi.nlm.nih.gov/pubmed/34321204	Testosterone and socioeconomic position: Mendelian randomization in 306,248 men and women in UK Biobank.	Albumin levels	Liver/Kidney/Metabolite	158,000 British ancestry women	NA	2p23.3		GCKR
13	rs10184004	2	165528876	rs13389219	2022-10-24	34321204	Harrison S	2021-07-28	Sci Adv	www.ncbi.nlm.nih.gov/pubmed/34321204	Testosterone and socioeconomic position: Mendelian randomization in 306,248 men and women in UK Biobank.	Albumin levels	Liver/Kidney/Metabolite	158,000 British ancestry women	NA	2q24.3		COBLL1
15	rs17036160	3	12389313	rs17036326	2022-10-24	34321204	Harrison S	2021-07-28	Sci Adv	www.ncbi.nlm.nih.gov/pubmed/34321204	Testosterone and socioeconomic position: Mendelian randomization in 306,248 men and women in UK Biobank.	Albumin levels	Liver/Kidney/Metabolite	158,000 British ancestry women	NA	3p25.2		PPARG
77	rs7903146	10	114799172	rs56087297	2022-10-24	34321204	Harrison S	2021-07-28	Sci Adv	www.ncbi.nlm.nih.gov/pubmed/34321204	Testosterone and socioeconomic position: Mendelian randomization in 306,248 men and women in UK Biobank.	Albumin levels	Liver/Kidney/Metabolite	158,000 British ancestry women	NA	10q25.2		TCF7L2
9	rs1260326	2	27730940	rs1260326	2019-09-24	31358974	Evangelou E	2019-07-29	Nat Hum Behav	www.ncbi.nlm.nih.gov/pubmed/31358974	New alcohol-related genes suggest shared genetic mechanisms with neuropsychiatric disorders.	Alcohol consumption	Psychology Traits	480,842 European ancestry individuals	NA	2p23.3	GCKR	GCKR
113	rs28567725	16	53800954	rs1421085	2019-09-24	31358974	Evangelou E	2019-07-29	Nat Hum Behav	www.ncbi.nlm.nih.gov/pubmed/31358974	New alcohol-related genes suggest shared genetic mechanisms with neuropsychiatric disorders.	Alcohol consumption	Psychology Traits	480,842 European ancestry individuals	NA	16q12.2	FTO	FTO
122	rs35895680	17	47067826	rs4794015	2019-09-24	31358974	Evangelou E	2019-07-29	Nat Hum Behav	www.ncbi.nlm.nih.gov/pubmed/31358974	New alcohol-related genes suggest shared genetic mechanisms with neuropsychiatric disorders.	Alcohol consumption	Psychology Traits	480,842 European ancestry individuals	NA	17q21.32	RP11-501C14.5, IGF2BP1	GIP - IGF2BP1
9	rs1260326	2	27730940	rs1260326	2017-10-17	28937693	Clarke TK	2017-07-25	Mol Psychiatry	www.ncbi.nlm.nih.gov/pubmed/28937693	Genome-wide association study of alcohol consumption and genetic overlap with other health-related traits in UK Biobank (N=112 117).	Alcohol consumption	Psychology Traits	59,088 European ancestry females, 53,029 European ancestry males	NA	2p23.3	GCKR	GCKR
9	rs1260326	2	27752463	rs11127048	2017-10-17	28937693	Clarke TK	2017-07-25	Mol Psychiatry	www.ncbi.nlm.nih.gov/pubmed/28937693	Genome-wide association study of alcohol consumption and genetic overlap with other health-related traits in UK Biobank (N=112 117).	Alcohol consumption	Psychology Traits	59,088 European ancestry females, 53,029 European ancestry males	NA	2p23.3	GCKR	GCKR - C2orf16
9	rs1260326	2	27741237	rs780094	2017-05-12	27911795	Schumann G	2016-11-28	Proc Natl Acad Sci U S A	www.ncbi.nlm.nih.gov/pubmed/27911795	KLB is associated with alcohol drinking, and its gene product β-Klotho is necessary for FGF21 regulation of alcohol preference.	Alcohol consumption	Psychology Traits	up to 70,460 European ancestry drinker individuals	up to 35,438 European ancestry drinker individuals	2p23.3	GCKR	GCKR
9	rs1260326	2	27730940	rs1260326	2022-08-30	32193382	Cole JB	2020-03-19	Nat Commun	www.ncbi.nlm.nih.gov/pubmed/32193382	Comprehensive genomic analysis of dietary habits in UK Biobank identifies hundreds of genetic associations.	Alcohol consumption (drinks per month) (UKB data field 1578, 4424)	Psychology Traits	449,210 European ancestry individuals	NA	2p23.3		GCKR
120	rs8073177	17	7459299	rs11078696	2022-08-30	32193382	Cole JB	2020-03-19	Nat Commun	www.ncbi.nlm.nih.gov/pubmed/32193382	Comprehensive genomic analysis of dietary habits in UK Biobank identifies hundreds of genetic associations.	Alcohol consumption (drinks per month) (UKB data field 1578, 4424)	Psychology Traits	449,210 European ancestry individuals	NA	17p13.1		TNFSF12, TNFSF12-TNFSF13
9	rs1260326	2	27730940	rs1260326	2019-03-18	30643258	Karlsson Linner R	2019-01-14	Nat Genet	www.ncbi.nlm.nih.gov/pubmed/30643258	Genome-wide association analyses of risk tolerance and risky behaviors in over 1 million individuals identify hundreds of loci and shared genetic influences.	Alcohol consumption (drinks per week)	Psychology Traits	414,343 European ancestry individuals	NA	2p23.3	GCKR	GCKR
120	rs8073177	17	7452078	rs77294902	2019-03-18	30643258	Karlsson Linner R	2019-01-14	Nat Genet	www.ncbi.nlm.nih.gov/pubmed/30643258	Genome-wide association analyses of risk tolerance and risky behaviors in over 1 million individuals identify hundreds of loci and shared genetic influences.	Alcohol consumption (drinks per week)	Psychology Traits	414,343 European ancestry individuals	NA	17p13.1	TNFSF12	Y_RNA - TNFSF12
9	rs1260326	2	27730940	rs1260326	2019-10-04	30679032	Brazel DM	2018-12-06	Biol Psychiatry	www.ncbi.nlm.nih.gov/pubmed/30679032	Exome Chip Meta-analysis Fine Maps Causal Variants and Elucidates the Genetic Architecture of Rare Coding Variants in Smoking and Alcohol Use.	Alcohol consumption (drinks per week)	Psychology Traits	up to 357,854 European ancestry individuals	NA	2p23.3	GCKR	GCKR
9	rs1260326	2	27730940	rs1260326	2019-03-28	30643251	Liu M	2019-01-14	Nat Genet	www.ncbi.nlm.nih.gov/pubmed/30643251	Association studies of up to 1.2 million individuals yield new insights into the genetic etiology of tobacco and alcohol use.	Alcohol consumption (drinks per week)	Psychology Traits	up to 941,280 European ancestry individuals	NA	2p23.3	NR	GCKR
20	rs9855524	3	131576287	rs9838144	2019-03-28	30643251	Liu M	2019-01-14	Nat Genet	www.ncbi.nlm.nih.gov/pubmed/30643251	Association studies of up to 1.2 million individuals yield new insights into the genetic etiology of tobacco and alcohol use.	Alcohol consumption (drinks per week)	Psychology Traits	up to 941,280 European ancestry individuals	NA	3q22.1	NR	CPNE4
9	rs1260326	2	27730940	rs1260326	2020-09-14	32451486	Zhou H	2020-05-25	Nat Neurosci	www.ncbi.nlm.nih.gov/pubmed/32451486	Genome-wide meta-analysis of problematic alcohol use in 435,563 individuals yields insights into biology and relationships with other traits.	Alcohol consumption (drinks per week) (MTAG)	Psychology Traits	972,915 European ancestry individuals	NA	2p23.3	NR	GCKR
14	rs2972147	2	227179630	rs925735	2020-09-14	32451486	Zhou H	2020-05-25	Nat Neurosci	www.ncbi.nlm.nih.gov/pubmed/32451486	Genome-wide meta-analysis of problematic alcohol use in 435,563 individuals yields insights into biology and relationships with other traits.	Alcohol consumption (drinks per week) (MTAG)	Psychology Traits	972,915 European ancestry individuals	NA	2q36.3	NR
113	rs28567725	16	53803574	rs1558902	2020-09-14	32451486	Zhou H	2020-05-25	Nat Neurosci	www.ncbi.nlm.nih.gov/pubmed/32451486	Genome-wide meta-analysis of problematic alcohol use in 435,563 individuals yields insights into biology and relationships with other traits.	Alcohol consumption (drinks per week) (MTAG)	Psychology Traits	972,915 European ancestry individuals	NA	16q12.2	NR	FTO
126	rs72926954	18	53087984	rs72926982	2020-09-14	32451486	Zhou H	2020-05-25	Nat Neurosci	www.ncbi.nlm.nih.gov/pubmed/32451486	Genome-wide meta-analysis of problematic alcohol use in 435,563 individuals yields insights into biology and relationships with other traits.	Alcohol consumption (drinks per week) (MTAG)	Psychology Traits	972,915 European ancestry individuals	NA	18q21.2	NR	TCF4
8	rs7563362	2	624205	rs6731872	2019-03-28	30643251	Liu M	2019-01-14	Nat Genet	www.ncbi.nlm.nih.gov/pubmed/30643251	Association studies of up to 1.2 million individuals yield new insights into the genetic etiology of tobacco and alcohol use.	Alcohol consumption (drinks per week) (MTAG)	Psychology Traits	up to 1,039,210 European ancestry individuals	NA	2p25.3	NR	LINC01875 - TMEM18
9	rs1260326	2	27730940	rs1260326	2019-03-28	30643251	Liu M	2019-01-14	Nat Genet	www.ncbi.nlm.nih.gov/pubmed/30643251	Association studies of up to 1.2 million individuals yield new insights into the genetic etiology of tobacco and alcohol use.	Alcohol consumption (drinks per week) (MTAG)	Psychology Traits	up to 1,039,210 European ancestry individuals	NA	2p23.3	NR	GCKR
14	rs2972147	2	227117698	rs2972155	2019-03-28	30643251	Liu M	2019-01-14	Nat Genet	www.ncbi.nlm.nih.gov/pubmed/30643251	Association studies of up to 1.2 million individuals yield new insights into the genetic etiology of tobacco and alcohol use.	Alcohol consumption (drinks per week) (MTAG)	Psychology Traits	up to 1,039,210 European ancestry individuals	NA	2q36.3	NR
20	rs9855524	3	131576287	rs9838144	2019-03-28	30643251	Liu M	2019-01-14	Nat Genet	www.ncbi.nlm.nih.gov/pubmed/30643251	Association studies of up to 1.2 million individuals yield new insights into the genetic etiology of tobacco and alcohol use.	Alcohol consumption (drinks per week) (MTAG)	Psychology Traits	up to 1,039,210 European ancestry individuals	NA	3q22.1	NR	CPNE4
103	rs28479795	14	79932823	rs111908763	2019-03-28	30643251	Liu M	2019-01-14	Nat Genet	www.ncbi.nlm.nih.gov/pubmed/30643251	Association studies of up to 1.2 million individuals yield new insights into the genetic etiology of tobacco and alcohol use.	Alcohol consumption (drinks per week) (MTAG)	Psychology Traits	up to 1,039,210 European ancestry individuals	NA	14q31.1	NR	NRXN3
124	rs7226371	18	1839601	rs8097672	2019-03-28	30643251	Liu M	2019-01-14	Nat Genet	www.ncbi.nlm.nih.gov/pubmed/30643251	Association studies of up to 1.2 million individuals yield new insights into the genetic etiology of tobacco and alcohol use.	Alcohol consumption (drinks per week) (MTAG)	Psychology Traits	up to 1,039,210 European ancestry individuals	NA	18p11.32	NR	LINC00470 - AIDAP3
9	rs1260326	2	27730940	rs1260326	2020-03-30	31998841	Thompson A	2020-01-15	Sci Adv	www.ncbi.nlm.nih.gov/pubmed/31998841	Functional validity, role, and implications of heavy alcohol consumption genetic loci.	Alcohol consumption (heavy vs. light/non-drinkers)	Psychology Traits	21,967 British ancestry cases, 103,282 British ancestry controls	47,967 European ancestry individuals	2p23.3	GCKR	GCKR
113	rs28567725	16	53809123	rs55872725	2020-03-30	31998841	Thompson A	2020-01-15	Sci Adv	www.ncbi.nlm.nih.gov/pubmed/31998841	Functional validity, role, and implications of heavy alcohol consumption genetic loci.	Alcohol consumption (heavy vs. light/non-drinkers)	Psychology Traits	21,967 British ancestry cases, 103,282 British ancestry controls	47,967 European ancestry individuals	16q12.2	FTO	FTO
[truncated: 7,018 more rows]

## Sheet: Table S8
Table S8: Genetic correlation between the T2D dependent and T2D independent components of GDM and glycemic traits
p1	p2	rg	se	z	p	h2_liab	h2_liab_se	h2_int	h2_int_se	gcov_int	gcov_int_se
[truncated: 33 more rows]

## Sheet: Table S9
Table S9: Detailed characteristics between pregnant women with diabetes mellitus during pregnancy including GDM and pre-pregnancy and common pregnant women.
[truncated: 10 more rows]

[truncated: 30 more sheets: Table S10, Table S11, Table S12, Table S13, Table S14, Table S15, Table S16, Table S17, Table S18, Table S19, Table S20, Table S21, Table S22, Table S23, Table S24, Table S25, Table S26, Table S27, Table S28, Table S29 …]
